# Supplementary material for: An Integrated Meta-Analysis of Secretome and Proteome Identify Potential Biomarkers of Pancreatic Ductal Adenocarcinoma
Source: Cancers (Basel). 2020 Mar 18;12(3):716. doi: 10.3390/cancers12030716 (PMC7140071; doi:10.3390/cancers12030716)
Supplement: Supplementary file 1 [file cancers-12-00716-s001.zip]

Archive with 18 entries (18 files):
- Supplementary Figures.docx
- ST 1.docx
- ST 2.xlsx
- ST 3.xlsx
- ST 4.xlsx
- ST 5.xlsx
- ST 6.xlsx
- ST 7.docx
- ST 8.xlsx
- ST 9.docx
- Supplementary  Figure 1.tif
- Supplementary  Figure 2.tif
- Supplementary  Figure 3.tif
- Supplementary  Figure 4 a.TIF
- Supplementary  Figure 4 b.TIF
- Supplementary  Figure 4 c.TIF
- Supplementary  figure 4 d.TIF
- Supplementary  figure 4 e.TIF
