# Supplementary material for: An Integrated Meta-Analysis of Secretome and Proteome Identify Potential Biomarkers of Pancreatic Ductal Adenocarcinoma
Source: Cancers (Basel). 2020 Mar 18;12(3):716. doi: 10.3390/cancers12030716 (PMC7140071; doi:10.3390/cancers12030716)
Supplement: Supplementary file 1 [file cancers-12-00716-s001.zip › ST 2.xlsx]

## Sheet: Plan1
Supplementary Table 2 Secretome proteins (n=156) identified in two or more pancreatic cancer proteomic studies.
Symbol	Description	Uniprot acess
TPI1	Triosephosphate isomerase	TPIS_HUMAN
ENO1	Alpha Enolase	ENOA_HUMAN
GAPDH	Glyceraldehyde-3-phosphate dehydrogenase	G3P_HUMAN
YWHAZ	14-3-3 protein zeta/delta	1433Z_HUMAN
KRT8	Keratin, type II cytoskeletal 8;	K2C8_HUMAN
CTSD	Cathepsin D	CATD_HUMAN
ALDOA	Fructose-bisphosphate aldolase A	ALDOA_HUMAN
PRDX1	Peroxiredoxin-1	PRDX1_HUMAN
ACTN1	Alpha-actinin-1	ACTN1_HUMAN
LDHA	L-lactate dehydrogenase A chain	LDHA_HUMAN
YWHAQ	14-3-3 protein theta	1433T_HUMAN
CLIC1	Chloride intracellular channel protein 1;	CLIC1_HUMAN
ACTA1	Actin, alpha skeletal muscle	ACTS_HUMAN
CST6	Cystatin-M	CYTM_HUMAN
ANXA5	Annexin A5	ANXA5_HUMAN
MYH9	Myosin-9	MYH9_HUMAN
YWHAE	14-3-3 protein epsilon	1433E_HUMAN
PLAU	Urokinase-type plasminogen activator	UROK_HUMAN
CLSTN1	Calsyntenin-1	CSTN1_HUMAN
THBS1	Thrombospondin-1	TSP1_HUMAN
LOXL2	Lysyl oxidase homolog 2	LOXL2_HUMAN
ACTN4	Alpha-actinin-4	ACTN4_HUMAN
HSPG2	Basement membrane-specific heparan sulfate proteoglycan core protein	PGBM_HUMAN
LGALS3BP	Galectin-3-binding protein	LG3BP_HUMAN
VCL	Vinculin	VINC_HUMAN
ITGB1	Integrin beta-1	ITB1_HUMAN
CPE	Carboxypeptidase E	CBPE_HUMAN
PFN1	Profilin-1	PROF1_HUMAN
TIMP1	Metalloproteinase inhibitor 1	TIMP1_HUMAN
SFN	14-3-3 protein sigma	1433S_HUMAN
C3	Complement C3	CO3_HUMAN
ERO1L	ERO1-like protein alpha	ERO1A_HUMAN
LAMB1	Laminin subunit beta-1	LAMB1_HUMAN
GANAB	Neutral alpha-glucosidase AB	GANAB_HUMAN
TGFBI	Transforming growth factor-beta-induced protein ig-h3	BGH3_HUMAN
CP	Ceruloplasmin	CERU_HUMAN
TALDO1	Transaldolase	TALDO_HUMAN
GSTP1	Glutathione S-transferase P	GSTP1_HUMAN
PGAM1	Phosphoglycerate mutase 1	PGAM1_HUMAN
KPNB1	Importin subunit beta-1	IMB1_HUMAN
ALB	Serum albumin	ALBU_HUMAN
COL18A1	Collagen alpha-1(XVIII) chain	COIA1_HUMAN
TAGLN2	Transgelin-2	TAGL2_HUMAN
HSP90AA	Heat shock protein HSP 90-alpha	HS90A_HUMAN
EPHA2	Ephrin type-A receptor 2	EPHA2_HUMAN
EZR/VIL2	Ezrin	EZRI_HUMAN
MSN	Moesin	MOES_HUMAN
YWHAG	14-3-3 protein gamma	1433G_HUMAN
PPIA	Peptidyl-prolyl cis-trans isomerase A	PPIA_HUMAN
ACTB	Actin, cytoplasmic 1	ACTB_HUMAN
EEF1A1	Elongation factor 1-alpha 1	EF1A1_HUMAN
GSN	Gelsolin	GELS_HUMAN
MDH1	Malate dehydrogenase, cytoplasmic	MDHC_HUMAN
CAPZA1	F-actin-capping protein subunit alpha-1	CAZA1_HUMAN
PRSS1	Trypsin-1	TRY1_HUMAN
NUCB1	Nucleobindin-1	NUCB1_HUMAN
APOE	Apolipoprotein E	APOE_HUMAN
CD9	CD9 antigen	CD9_HUMAN
CRABP2	Cellular retinoic acid-binding protein 2	RABP2_HUMAN
L1CAM	Neural cell adhesion molecule L1	L1CAM_HUMAN
DNASE2	Deoxyribonuclease-2-alpha	DNS2A_HUMAN
FAM3C	Protein FAM3C	FAM3C_HUMAN
TKT	Transketolase	TKT_HUMAN
PSAT1	Phosphoserine aminotransferase	SERC_HUMAN
TF	Serotransferrin	TRFE_HUMAN
FN1	Fibronectin	FINC_HUMAN
DCD	Dermcidin	DCD_HUMAN
VIM	Vimentin	VIME_HUMAN
LCN1	Lipocalin-1	LCN1_HUMAN
CPA4	Carboxypeptidase A4	CBPA4_HUMAN
SERPINE2	Glia-derived nexin	GDN_HUMAN
SLPI	Antileukoproteinase	SLPI_HUMAN
LYZ	Lysozyme C	LYSC_HUMAN
LTF	Lactotransferrin	TRFL_HUMAN
FUCA1	Tissue alpha-L-fucosidase	FUCO_HUMAN
CST3	Cystatin-C	CYTC_HUMAN
SPARC	SPARC	SPRC_HUMAN
GOT2	Aspartate aminotransferase, mitochondrial	AATM_HUMAN
TPM3	Tropomyosin alpha-3 chain	TPM3_HUMAN
PCBP1	Poly(rC)-binding protein 1	PCBP1_HUMAN
SH3BGRL3	SH3 domain-binding glutamic acid-rich-like protein 3	SH3L3_HUMAN
CEL	Bile salt-activated lipase	CEL_HUMAN
CDH3	Cadherin-3	CADH3_HUMAN
CTNNA1	Catenin alpha-1	CTNA1_HUMAN
CTSH	Pro-cathepsin H	CATH_HUMAN
C1S	Complement C1s subcomponent	C1S_HUMAN
CFB	Complement factor B	CFAB_HUMAN
CNDP2	Cytosolic non-specific dipeptidase	CNDP2_HUMAN
DDT	D-dopachrome decarboxylase	DOPD_HUMAN
DSC3	Desmocollin-3	DSC3_HUMAN
CDH1	Cadherin-1	CADH1_HUMAN
PPT1	Palmitoyl-protein thioesterase 1	PPT1_HUMAN
PLBD2	Phospholipase B-like; Putative phospholipase B-like 2	PLBL2_HUMAN
RCN1	Reticulocalbin-1	RCN1_HUMAN
SERPINB5	Serpin B5	SPB5_HUMAN
HSPA9	Stress-70 protein, mitochondrial	GRP75_HUMAN
SOD2	Superoxide dismutase [Mn], mitochondrial	SODM_HUMAN
TXN	Thioredoxin	THIO_MOUSE
PURB	Transcriptional activator protein Pur-beta	PURB_HUMAN
UCHL1	Ubiquitin carboxyl-terminal hydrolase isozyme L1	UCHL1_HUMAN
LGALS3	Galectin-3	LEG3_HUMAN
LGALS1	Galectin-1	LEG1_HUMAN
IGFBP7	Insulin-like growth factor-binding protein 7	IBP7_HUMAN
YARS	Tyrosine--tRNA ligase, cytoplasmic	SYYC_HUMAN
PARK7	Protein/nucleic acid deglycase DJ-1	PARK7_HUMAN
LDHB	L-lactate dehydrogenase B chain	LDHB_HUMAN
CCT2	T-complex protein 1 subunit beta	TCPB_HUMAN
GSTO1	Glutathione S-transferase omega-1	GSTO1_HUMAN
EEF1B2	Elongation factor 1-beta	EF1B_HUMAN
CFL1	Cofilin-1	COF1_HUMAN
HSPA4	Heat shock 70 kDa protein 4	HSP74_HUMAN
AHSG	Alpha-2-HS-glycoprotein	FETUA_HUMAN
TIMP2	Metalloproteinase inhibitor 2	TIMP2_HUMAN
Nucb1	Nucleobindin-1	NUCB1_HUMAN
Anxa11	Annexin A11	ANX11_HUMAN
BSG	Basigin	BASI_HUMAN
DSP	Desmoplakin	DESP_HUMAN
ITGA2	Integrin alpha-2	ITA2_HUMAN
YWHAB	14-3-3 protein beta/alpha	1433B_HUMAN
ULBP2	UL16-binding protein 2	ULBP2_HUMAN
APLP2	Amyloid-like protein 2	APLP2_HUMAN
MMP13	Collagenase 3	MMP13_HUMAN
NCL	Nucleolin	NUCL_HUMAN
LFNG	Beta-1,3-N-acetylglucosaminyltransferase lunatic fringe	LFNG_HUMAN
ARPC2	Actin-related protein 2/3 complex subunit 2	ARPC2_HUMAN
YWHAH	14-3-3 protein eta	1433F_HUMAN
RPSA	40S ribosomal protein AS	RSSA_HUMAN
CALR	Calreticulin	CALR_HUMAN
RPLP0	60S acidic ribosomal protein P0	RLA0_HUMAN
CAPZB	F-actin-capping protein subunit beta	CAPZB_HUMAN
APP	Amyloid-beta A4 protein	A4_HUMAN
ORP150	Hypoxia up-regulated protein 1	HYOU1_HUMA
FLNB	Filamin-B	FLNB_HUMAN
GPI	Glucose-6-phosphate isomerase	G6PI_HUMAN
MIF	Macrophage migration inhibitory factor	MIF_HUMAN
PKM	Pyruvate kinase PKM	KPYM_HUMAN
PGK1	Phosphoglycerate kinase 1	PGK1_HUMAN
PGLS	6-phosphogluconolactonase	6PGL_HUMAN
FLNA	Filamin-A	FLNA_HUMAN
TLN1	Talin-1	TLN1_HUMAN
HSP90B1	Endoplasmin	ENPL_HUMAN
HNRNPK	Heterogeneous nuclear ribonucleoprotein K	HNRPK_HUMAN
PDIA4	Protein disulfide-isomerase A4	PDIA4_HUMAN
P4HB	Protein disulfide-isomerase	PDIA1_HUMAN
PSMB5	Proteasome subunit beta type-5;	PSB5_HUMAN
IQGAP1	Ras GTPase-activating-like protein IQGAP1	IQGA1_HUMAN
ARHGDIA	Rho GDP-dissociation inhibitor 1	GDIR1_HUMAN
PSME1	Proteasome activator complex subunit 1	PSME1_HUMAN
NME1	Nucleoside diphosphate kinase A	NDKA_HUMAN
ITIH2	Inter-alpha-trypsin inhibitor heavy chain H2	ITIH2_HUMAN
ENO2	Gamma-enolase	ENOG_HUMAN
GDF15	Growth/differentiation factor 15	GDF15_HUMAN
UBE2N	Ubiquitin-conjugating enzyme E2 N	UBE2N_HUMAN
COL6A1	Collagen alpha-1(VI) chain	CO6A1_HUMAN
KRT18	Keratin, type I cytoskeletal 18	K1C18_HUMAN
EPS8L1	Epidermal growth factor receptor kinase substrate 8-like protein 1;	ES8L1_HUMAN
