# Supplementary material for: An Integrated Meta-Analysis of Secretome and Proteome Identify Potential Biomarkers of Pancreatic Ductal Adenocarcinoma
Source: Cancers (Basel). 2020 Mar 18;12(3):716. doi: 10.3390/cancers12030716 (PMC7140071; doi:10.3390/cancers12030716)
Supplement: Supplementary file 1 [file cancers-12-00716-s001.zip › ST 3.xlsx]

## Sheet: Plan1
Supplementary Table 3 Proteins (n=132) identified in two or more pancreatic cancer proteomic studies.
Symbol	Description	Uniprot acess
ALB	Serum albumin	ALBU_HUMAN
ENO1	Alpha-enolase	ENOA_HUMAN
SERPINA1	Alpha-1-antitrypsin	A1AT_HUMAN
FN1	Fibronectin	FINC_HUMAN
VIM	Vimentin	VIME_HUMAN
TAGLN	Transgelin	TAGL_HUMAN
TPM2	Tropomyosin beta chain	TPM2_HUMAN
TF	Serotransferrin	TRFE_HUMAN
ANXA2	Annexin A2	ANXA2_HUMA
HP	Haptoglobin	HPT_HUMAN
PRELP	Prolargin	PRELP_HUMAN
HSPB1	Heat shock protein beta-1	HSPB1_HUMA
LGALS1	Galectin-1	LEG1_HUMAN
DPYSL3	Dihydropyrimidinase-related protein 3	DPYL3_HUMA
ALDH1A1	Retinal dehydrogenase 1	AL1A1_HUMA
KRT10	Keratin, type I cytoskeletal 10	K1C10_HUMA
REG1A	Lithostathine-1-alpha	REG1A_HUMA
APOE	Apolipoprotein E	APOE_HUMAN
CTRB1	Chymotrypsinogen B	CTRB1_HUMA
HSPA5	Endoplasmic reticulum chaperone BiP	BIP_HUMAN
CTSD	Cathepsin D	CATD_HUMAN
PRX1	Peroxiredoxin PRX1, mitochondrial	PRDX1_HUMA
PDIA3	Protein disulfide-isomerase A3	PDIA3_HUMA
HSPD1	60 kDa heat shock protein, mitochondrial	CH60_HUMAN
PRDX4	Peroxiredoxin-4	PRDX4_HUMA
TPI1	Triosephosphate isomerase	TPIS_HUMAN
APOA1	Apolipoprotein A-I	APOA1_HUMA
S100A9	Protein S100-A9	S10A9_HUMA
GSTP1	Glutathione S-transferase P	GSTP1_HUMA
PARK7	Protein/nucleic acid deglycase DJ-1	PARK7_HUMA
CELA3A	Chymotrypsin-like elastase family member 3A	CEL3A_HUMA
CELA3B	Chymotrypsin-like elastase family member 3B	CEL3B_HUMA
APCS	Serum amyloid P-component	SAMP_HUMAN
PRSS1	Trypsin-1	TRY1_HUMAN
VTN	Vitronectin	VTNC_HUMAN
HPX	Hemopexin	HEMO_HUMAN
EEF1A1	Elongation factor 1-alpha 1	EF1A1_HUMA
POSTN	Periostin	POSTN_HUMA
COL6A3	Collagen alpha-3(VI) chain	CO6A3_HUMA
PNLIPRP1	Inactive pancreatic lipase-related protein 1	LIPR1_HUMA
PRSS2	Trypsin-2	TRY2_HUMAN
MSN	Moesin	MOES_HUMAN
PGK1	Phosphoglycerate kinase 1	PGK1_HUMAN
ANXA5	Annexin A5	ANXA5_HUMA
KRT19	Keratin, type I cytoskeletal 19	K1C19_HUMA
TPM4	Tropomyosin alpha-4 chain	TPM4_HUMAN
TPM1	Tropomyosin alpha-1 chain	TPM1_HUMAN
MVP	Major vault protein	MVP_HUMAN
PPIA	Peptidyl-prolyl cis-trans isomerase A	PPIA_HUMAN
GATM	Glycine amidinotransferase, mitochondrial	GATM_HUMAN
GAPDH	Glyceraldehyde-3-phosphate dehydrogenase	G3P_HUMAN
CAPG	Macrophage-capping protein	CAPG_HUMAN
HSPA8	Heat shock cognate 71 kDa protein	HSP7C_HUMA
ANXA4	Annexin A4	ANXA4_HUMA
DES	Desmin	DESM_HUMAN
MYL6	Myosin light polypeptide 6	MYL6_HUMAN
PKM	Pyruvate kinase PKM	KPYM_HUMAN
THBS1	Thrombospondin-1	TSP1_HUMAN
APOH	Beta-2-glycoprotein 1	APOH_HUMAN
FGB	Fibrinogen beta chain	FIBB_HUMAN
PRSS3	Trypsin-3	TRY3_HUMAN
CPA2	Carboxypeptidase A2	CBPA2_HUMA
GSN	Gelsolin	GELS_HUMAN
GC	Vitamin D-binding protein	VTDB_HUMAN
F2	Prothrombin	THRB_HUMAN
OGN	Mimecan	MIME_HUMAN
LGALS3	Galectin-3	LEG3_HUMAN
GPX3	Glutathione peroxidase 3	GPX3_HUMAN
S100A10	Protein S100-A10	S10AA_HUMA
TGFBI	Transforming growth factor-beta-induced protein ig-h3	BGH3_HUMAN
CAP1	Adenylyl cyclase-associated protein 1	CAP1_HUMAN
TGM2	Protein-glutamine gamma-glutamyltransferase 2	TGM2_HUMAN
CALD1	Caldesmon	CALD1_HUMA
TIMP1	Metalloproteinase inhibitor 1	TIMP1_HUMA
MFAP4	Microfibril-associated glycoprotein 4	MFAP4_HUMA
TNC	Tenascin	TENA_HUMAN
ANXA1	Annexin A1	ANXA1_HUMA
PD-ECGF	Thymidine phosphorylase	TYPH_HUMAN
CFL1	Cofilin-1	COF1_HUMAN
FTL	Ferritin light chain	FRIL_HUMAN
KRT1	Keratin, type II cytoskeletal 1	K2C1_HUMAN
FLNA	Filamin-A	FLNA_HUMAN
LGALS3BP	Galectin-3-binding protein	LG3BP_HUMA
MDH2	Malate dehydrogenase, mitochondrial	MDHM_HUMAN
SERPINH1	Serpin H1	SERPH_HUMA
VDAC1	Voltage-dependent anion-selective channel protein 1	VDAC1_HUMA
CALR	Calreticulin	CALR_HUMAN
CLIC1	Chloride intracellular channel protein 1	CLIC1_HUMA
ACTBL2	Beta-actin-like protein 2	ACTBL_HUMA
KRT7	Keratin, type II cytoskeletal 7	K2C7_HUMAN
TAGLN2	Transgelin-2	TAGL2_HUMA
BGN	Biglycan	PGS1_HUMAN
COL1A1	Collagen alpha-1(I) chain	CO1A1_HUMA
FBN1	Fibrillin-1	FBN1_HUMAN
LUM	Lumican	LUM_HUMAN
S100A4	Protein S100-A4	S10A4_HUMA
MUC5	Mucin-5AC	MUC5A_HUMAN
ANXA3	Annexin A3	ANXA3_HUMA
LDHA	L-lactate dehydrogenase A chain	LDHA_HUMAN
NME1	Nucleoside diphosphate kinase A	NDKA_HUMAN
TKT	Transketolase	TKT_HUMAN
CPA1	Carboxypeptidase A1	CBPA1_HUMAN
SFN	14-3-3 protein sigma	1433S_HUMA
CLU	Clusterin	CLUS_HUMAN
TUBB2A	Tubulin beta chain; ; Tubulin beta-2A chain	TBB2A_HUMA
CPB1	Carboxypeptidase B	CBPB1_HUMA
ALDOA	Fructose-bisphosphate aldolase A	ALDOA_HUMA
ALDOC	Fructose-bisphosphate aldolase C	ALDOC_HUMA
ENO2	Gamma-enolase	ENOG_HUMAN
GNB1	Guanine nucleotide-binding protein G(I)/G(S)/G(T) subunit beta-1	GBB1_HUMAN
AMY2A	Pancreatic alpha-amylase	AMYP_HUMAN
PNLIP	Pancreatic triacylglycerol lipase	LIPP_HUMAN
PGAM1	Phosphoglycerate mutase 1	PGAM1_HUMA
PPIB	Peptidyl-prolyl cis-trans isomerase B	PPIB_HUMAN
ARHGDIA	Rho GDP-dissociation inhibitor 1	GDIR1_HUMA
PSAP	Prosaposin	SAP_HUMAN
ACTB	Actin, cytoplasmic 1	ACTB_HUMAN
P4HB	Protein disulfide-isomerase	PDIA1_HUMA
PNLIPRP2	Pancreatic lipase-related protein 2	LIPR2_HUMA
ACTA1	Actin, alpha skeletal muscle	ACTS_HUMAN
MRCL3	Myosin regulatory light chain 12A	ML12A_HUMA
ACTG1	Actin, cytoplasmic 2	ACTG_HUMAN
S100A8	Protein S100-A8	S10A8_HUMA
LMCD1	LIM and cysteine-rich domains protein 1	LMCD1_HUMA
SOD2	Superoxide dismutase [Mn], mitochondrial	SODM_HUMAN
FGG	Fibrinogen gamma chain	FIBG_HUMAN
PLEC	Plectin	PLEC_HUMAN
MACF1	Microtubule-actin cross-linking factor 1, isoforms 1/2/3/5	MACF1_HUMAN
PCLO	Protein piccolo	PCLO_HUMAN
ORM1	Alpha-1-acid glycoprotein 1	A1AG1_HUMA
AHSG	Alpha-2-HS-glycoprotein	FETUA_HUMA
KNG1	Kininogen-1	KNG1_HUMAN
