# Supplementary material for: An Integrated Meta-Analysis of Secretome and Proteome Identify Potential Biomarkers of Pancreatic Ductal Adenocarcinoma
Source: Cancers (Basel). 2020 Mar 18;12(3):716. doi: 10.3390/cancers12030716 (PMC7140071; doi:10.3390/cancers12030716)
Supplement: Supplementary file 1 [file cancers-12-00716-s001.zip › ST 4.xlsx]

## Sheet: Legends
Supplementary Table 4 Selected studies and proteins included in the secretome and proteome pancreatic cancer meta-analyses.
	Study number	Pancreatic Cancer Secretome Studies	Reference
	Study 1	Biomarker discovery from pancreatic cancer secretome using a differential proteomic approach	(Grønborg et al. 2006)
	Study 2	Secretome Analysis of Multiple Pancreatic Cancer Cell Lines Reveals Perturbations of Key Functional Networks	(Schiarea et al. 2010)
	Study 3	Secretome protein signature of human pancreatic cancer stem-like cells	(Brandi et al. 2016)
	Study 4	New insights in the composition of extracellular vesicles from pancreatic cancer cells: implications for biomarkers and functions	(Klein-Scory et al. 2014)
	Study 5	Secretome-based identification of ULBP2 as a novel serum marker for pancreatic cancer detection	(Chang et al. 2011)
	Study 6	Relative Quantification of Serum Proteins from Pancreatic Ductal Adenocarcinoma Patients by Stable Isotope Dilution Liquid Chromatography−Mass Spectrometry	(Wehr et al. 2012)
	Study 7	Quantitative secretomic analysis of pancreatic cancer cells in serum-containing conditioned medium	(Liu et al. 2016)
	Study 8	Characterization of soluble and exosomal forms of the EGFR released from pancreatic cancer cells	(Adamczyk et al. 2011)
	Study 9	Human tumor nanoparticles induce apoptosis of pancreatic cancer cells	(Ristorcelli et al. 2008)
	Study 10	Pancreatic cancer exosomes initiate pre-metastatic niche formation in the liver	(Costa-Silva et al. 2015)
	Study 11	Characterization of Vesicles Secreted from Insulinoma NIT-1 Cells	(Hyo, Jeong, and Lee 2009)
	Study 12	Increasing the immune activity of exosomes: the effect of miRNA-depleted exosome proteins on activating dendritic cell/ cytokine-induced killer cells against pancreatic cancer	(Que et al. 2016)
	Study 13	Aldehyde dehydrogenase 1A1 and gelsolin identified as novel invasion-modulating factors in conditioned medium of pancreatic cancer cells.	(Walsh et al. 2008)
	Study 14	Discovery of putative pancreatic cancer biomarkers using subcellular proteomics	(McKinney et al. 2011)
	Study 15	Identification of Mac-2-binding Protein as a Putative Marker of Neuroendocrine Tumors from the Analysis of Cell Line Secretomes	(Srirajaskanthan et al. 2010)
	Study 16	Integrated Proteomic Profiling of Cell Line Conditioned Media and Pancreatic Juice for the Identification of Pancreatic Cancer Biomarkers.	(Makawita et al. 2011)
	Study 17	Isolation of a Growth Factor Stress-induced Pancreatic Cancer Sub-population: Insight into Changes Due to Micro-environment	(Baron et al. 2015)
	Study 18	Profiling the potential biomarkers for cell differentiation of pancreatic cancer using iTRAQ and 2-D LC-MS/MS	(Zhang et al. 2009)
	Study 19	Profiling Pancreatic Cancer–Secreted Proteome Using 15N Amino Acids and Serum-Free Media	(Xiao et al. 2010)
	Study 20	Stable Isotope Dilution Multidimensional Liquid Chromatography-Tandem Mass Spectrometry for Pancreatic Cancer Serum Biomarker Discovery	(Yu et al. 2009)
	Study number	Pancreatic Cancer Proteome Studies	Reference
	Study 1	Identification of Novel Accessible Proteins Bearing Diagnostic and Therapeutic Potential in Human Pancreatic Ductal Adenocarcinoma	(Turtoi et al. 2011)
	Study 2	Immune‐complex level of cofilin‐1 in sera is associated with cancer progression and poor prognosis in pancreatic cancer	(Satoh et al. 2017)
	Study 3	ITRAQ-based quantitative proteomics reveals apolipoprotein A-I and transferrin as potential serum markers in CA19-9 negative pancreatic ductal adenocarcinoma	(Lin et al. 2016)
	Study 4	Laminin, gamma 2 (LAMC2): A Promising New Putative Pancreatic Cancer Biomarker Identified by Proteomic Analysis of Pancreatic Adenocarcinoma Tissues*□	(Kosanam et al. 2013)
	Study 5	Metabolic biomarker signature to differentiate pancreatic ductal adenocarcinoma from chronic pancreatitis	(Mayerle et al. 2017)
	Study 6	Novel prognostic protein markers of resectable pancreatic cancer identified by coupled shotgun and targeted proteomics using formalin-fixed paraffin-embedded tissues	(Takadate et al. 2013)
	Study 7	Overexpression and elevated serum levels of phosphoglycerate kinase 1 in pancreatic ductal adenocarcinoma	(Hwang et al. 2006)
	Study 8	Paraneoplastic Ma Antigen–Like 1 as a Potential Prognostic Biomarker in Human Pancreatic Ductal Adenocarcinoma	(Kuwae et al. 2014)
	Study 9	Proteome Analysis of Human Pancreatic Ductal Adenocarcinoma Tissue Using Two-Dimensional Gel Electrophoresis and Tandem Mass Spectrometry for Identification of Disease-Related Proteins	(R. Tian et al. 2008)
	Study 10	Proteomic Analysis of Pancreatic Ductal Adenocarcinoma Compared with Normal Adjacent Pancreatic Tissue and Pancreatic Benign Cystadenoma	(Cui, Tian, et al. 2009)
	Study 11	PROTEOMIC ANALYSIS TO IDENTIFY BIOMARKER PROTEINS IN PANCREATIC DUCTAL ADENOCARCINOMA	(Chung et al. 2008)
	Study 12	Proteomic and Tissue Array Profiling Identifies Elevated Hypoxia-Regulated Proteins in Pancreatic Ductal Adenocarcinoma	(Cui, Zhang, et al. 2009)
	Study 13	Proteomic identification of potential prognostic biomarkers in resectable pancreatic ductal adenocarcinoma	(Iuga et al. 2014)
	Study 14	Quantification of pancreatic cancer proteome and phosphorylome: indicates molecular eventslikely contributing to cancer and activity of drug targets.	(Britton et al. 2014)
	Study 15	Quantitative Proteomic Profiling Identifies DPYSL3 as Pancreatic Ductal Adenocarcinoma-Associated Molecule That Regulates Cell Adhesion and Migration by Stabilization of Focal Adhesion Complex	(Kawahara et al. 2013)
	Study 16	Stromal galectin-1 expression is associated with long-term survival in resectable pancreatic ductal adenocarcinoma	(Chen et al. 2012)
	Study 17	Validation of a robust proteomic analysis carried out on formalin-fixed paraffin-embedded tissues of the pancreas obtained from mouse and human.	(Kojima et al. 2012)
	Study 18	Analysis of the pancreatic tumor progression by a quantitative proteomic approach and immunhistochemical validation.	(Sitek et al. 2009)
	Study 19	Application of fluorescence difference gel electrophoresis saturation labelling for the analysis of microdissected precursor lesions of pancreatic ductal adenocarcinoma	(Sitek et al. 2005)
	Study 20	Comparative proteomic analysis for the detection of biomarkers in pancreatic ductal adenocarcinomas.	(Qi et al. 2008)
	Study 21	Quantitative Glycoproteomics Analysis Reveals Changes in N-Glycosylation Level Associated with Pancreatic Ductal Adenocarcinoma	(Pan et al. 2014)
	Study 22	Integration of metabolomics and transcriptomics revealed a fatty acid network exerting growth inhibitory effects in human pancreatic cancer.	(Zhang et al. 2013)
	Study 23	Identification and verification of transthyretin as a potential biomarker for pancreatic ductal adenocarcinoma	(Chen, Chen, et al. 2013)
	Study 24	Identification of a novel serum biomarker for pancreatic cancer, C4b-binding protein a-chain (C4BPA) by quantitative proteomic analysis using tandem mass tags	(Sogawa et al. 2016)
	Study 25	Identification of a three-biomarker panel in urine for early detection of pancreatic adenocarcinoma	(Radon et al. 2015)
	Study 26	Identification of Human Complement Factor B as a Novel Biomarker Candidate for Pancreatic Ductal Adenocarcinoma	(Lee et al. 2014)
	Study 27	Potential Prognostic Biomarkers of Pancreatic Cancer	(Chen et al. 2014)
	Study 28	Profiling the potential tumor markers of pancreatic ductal adenocarcinoma using 2D-DIGE and MALDI-TOF-MS: up-regulation of Complement C3 and alpha-2-HS-glycoprotein.	(Chen, Wu, et al. 2013)
	Study 29	Proteomic analysis identifies MMP-9, DJ-1 and A1BG as overexpressed proteins in pancreatic juice from pancreatic ductal adenocarcinoma patients	(M. Tian et al. 2008)
	Study 30	Autoantibody signature in human ductal pancreatic adenocarcinoma.	(Tomaino et al. 2007)
	Study 31	Characterization of apolipoprotein and apolipoprotein precursors in pancreatic cancer serum samples via two-dimensional liquid chromatography and mass spectrometry	(Chen et al. 2007)
	Study 32	Decreased Serum Thrombospondin-1 Levels in Pancreatic Cancer Patients Up to 24 Months Prior to Clinical Diagnosis: Association with Diabetes Mellitus.	(Jenkinson et al. 2016)
	Study 33	Discriminating patients with early-stage pancreatic cancer or chronic pancreatitis using serum electrospray mass profiling	(Hocker et al. 2015)
	Study 34	Dysbindin as a novel biomarker for pancreatic ductal adenocarcinoma identified by proteomic profiling	(Guo et al. 2016)
	Study 35	Analysis of the urine proteome in patients with pancreatic ductal adenocarcinoma.	(Weeks et al. 2008)

## Sheet: Secretome
Secretome
Proteins/Uniprot symbol	Study 1	Study 2	Study 3	Study 4	Study 5	Study 6	Study 7	Study 8	Study 9	Study 10	Study 11	Study 12	Study 13	Study 14	Study 15	Study 16	Study 17	Study 18	Study 19	Study 20	Total of studies that identified this protein
TPI1	no	no	yes	no	no	no	no	no	yes	no	yes	no	yes	no	yes	no	no	no	yes	yes	7
ENO1	yes	no	no	no	no	no	no	no	yes	no	yes	no	yes	no	yes	no	no	no	no	yes	6
GAPDH	yes	no	yes	no	no	no	no	no	yes	no	yes	no	yes	no	yes	no	no	no	no	no	6
YWHAZ	no	no	yes	no	no	no	yes	no	no	no	yes	no	no	no	yes	yes	no	no	no	yes	6
KRT8	yes	no	no	no	no	no	yes	no	no	no	no	no	no	no	yes	yes	no	no	no	yes	5
CTSD	yes	no	yes	no	no	no	yes	no	yes	no	no	no	no	no	no	no	no	no	no	yes	5
ALDOA	no	no	yes	no	no	no	no	no	yes	no	yes	no	no	no	yes	no	no	no	yes	no	5
PRDX1	no	no	yes	no	no	no	no	no	yes	no	yes	no	yes	no	yes	no	no	no	no	no	5
ACTN1	no	no	yes	no	no	no	no	no	no	no	yes	no	no	yes	yes	no	no	no	no	yes	5
LDHA	no	no	yes	no	no	no	no	no	yes	no	yes	no	no	yes	yes	no	no	no	no	no	5
YWHAQ	yes	no	no	no	no	no	no	no	no	no	yes	no	no	no	no	no	no	no	no	yes	4
CLIC1	yes	no	yes	no	no	no	no	no	no	no	yes	no	no	no	no	no	no	no	no	yes	4
ACTA1	yes	no	no	no	no	no	no	no	yes	no	yes	no	no	yes	no	no	no	no	no	no	4
CST6	yes	yes	no	no	no	yes	no	no	no	no	no	no	no	no	no	no	no	no	no	yes	4
ANXA5	yes	no	yes	no	no	no	no	no	no	no	yes	no	no	no	yes	no	no	no	no	no	4
MYH9	no	yes	no	no	no	no	no	no	no	no	yes	no	no	yes	no	no	no	no	no	yes	4
YWHAE	no	no	yes	no	no	no	yes	no	no	no	yes	no	no	no	yes	no	no	no	no	no	4
PLAU	no	no	yes	no	no	no	yes	no	yes	no	no	no	no	no	no	no	no	no	no	yes	4
CLSTN1	no	no	yes	no	no	no	no	no	yes	no	no	no	no	no	yes	no	no	no	no	yes	4
THBS1	yes	no	no	no	no	no	yes	no	no	no	no	no	no	yes	yes	no	no	no	no	no	4
LOXL2	yes	no	yes	no	no	no	no	no	no	no	no	no	no	no	no	yes	no	no	no	no	3
ACTN4	yes	no	no	no	no	no	no	no	no	no	yes	no	no	no	yes	no	no	no	no	no	3
HSPG2	yes	no	no	no	no	no	no	no	no	no	no	no	no	yes	no	no	no	no	no	yes	3
LGALS3BP	yes	no	yes	no	no	no	no	no	no	no	no	no	no	no	yes	no	no	no	no	no	3
VCL	yes	no	yes	no	no	no	no	no	no	no	no	no	no	no	no	no	no	no	no	yes	3
ITGB1	yes	no	no	yes	no	no	no	no	no	no	no	no	no	no	no	yes	no	no	no	no	3
CPE	yes	yes	no	no	no	no	no	no	no	no	no	no	no	no	yes	no	no	no	no	no	3
PFN1	yes	no	no	no	no	no	no	no	no	no	no	no	no	no	yes	no	no	no	yes	no	3
TIMP1	no	yes	no	no	no	no	no	no	no	no	no	no	no	no	yes	no	no	no	yes	no	3
SFN	no	yes	no	no	no	no	yes	no	no	no	no	no	no	no	no	no	yes	no	no	no	3
C3	no	yes	no	no	no	no	no	no	no	no	no	no	no	yes	no	yes	no	no	no	no	3
ERO1L	no	yes	no	no	yes	no	no	no	no	no	no	no	no	no	no	no	no	no	no	yes	3
LAMB1	no	yes	yes	no	no	no	no	no	no	no	no	no	no	yes	no	no	no	no	no	no	3
GANAB	no	yes	no	no	no	no	no	no	no	no	yes	no	no	no	no	no	no	no	no	yes	3
TGFBI	no	yes	yes	no	no	no	no	no	no	no	no	no	no	yes	no	no	no	no	no	no	3
CP	no	yes	yes	no	yes	no	no	no	no	no	no	no	no	no	no	yes	no	no	no	no	3
TALDO1	no	no	yes	no	no	no	no	no	no	no	yes	no	no	no	no	no	no	no	no	yes	3
GSTP1	no	no	yes	no	no	no	no	no	no	no	yes	no	yes	no	no	no	no	no	no	no	3
PGAM1	no	no	yes	no	no	no	no	no	yes	no	yes	no	no	no	no	no	no	no	no	no	3
KPNB1	no	no	yes	no	no	no	yes	no	no	no	yes	no	no	no	no	no	no	no	no	no	3
ALB	no	no	yes	no	no	no	no	no	yes	no	no	no	no	no	yes	no	no	no	no	no	3
COL18A1	no	no	yes	no	no	no	yes	no	no	no	no	no	no	yes	no	no	no	no	no	no	3
TAGLN2	no	no	yes	no	no	no	no	no	no	no	yes	no	no	no	no	no	no	no	no	yes	3
HSP90AA	no	no	yes	no	no	no	yes	no	no	no	yes	no	no	no	no	no	no	no	no	no	3
EPHA2	no	no	no	yes	no	no	no	no	no	no	no	no	no	no	no	yes	no	no	no	yes	3
EZR/VIL2	no	no	no	yes	no	yes	no	no	no	no	yes	no	no	no	no	no	no	no	no	yes	3
MSN	no	no	no	yes	no	no	no	no	yes	no	no	no	no	no	no	no	no	no	no	yes	3
YWHAG	no	no	no	yes	no	no	yes	no	no	no	yes	no	no	no	no	no	no	no	no	no	3
PPIA	no	no	no	no	no	no	no	no	yes	no	no	no	no	no	no	no	no	no	yes	yes	3
ACTB	no	no	no	no	no	no	no	no	no	no	yes	no	yes	yes	no	no	no	no	no	no	3
EEF1A1	no	no	no	no	no	no	no	no	no	no	yes	no	yes	no	no	no	no	no	no	yes	3
GSN	no	no	yes	no	no	no	no	no	no	no	no	no	yes	yes	no	no	no	no	no	no	3
MDH1	no	no	no	no	no	no	no	no	no	no	no	no	yes	no	yes	no	no	no	no	yes	3
CAPZA1	no	no	no	no	no	no	no	no	no	no	no	no	yes	no	yes	no	no	no	no	yes	3
PRSS1	no	no	no	no	no	no	no	no	no	no	no	no	no	no	yes	yes	no	no	yes	no	3
NUCB1	yes	no	yes	no	no	no	no	no	no	no	no	no	no	no	no	no	no	no	no	no	2
APOE	yes	no	yes	no	no	no	no	no	no	no	no	no	no	no	no	no	no	no	no	no	2
CD9	yes	no	no	yes	no	no	no	no	no	no	no	no	no	no	no	no	no	no	no	no	2
CRABP2	yes	no	yes	no	no	no	no	no	no	no	no	no	no	no	no	no	no	no	no	no	2
L1CAM	yes	no	yes	no	no	no	no	no	no	no	no	no	no	no	no	no	no	no	no	no	2
DNASE2	yes	no	no	no	no	no	no	no	no	no	no	no	no	no	no	yes	no	no	no	no	2
FAM3C	yes	no	yes	no	no	no	no	no	no	no	no	no	no	no	no	no	no	no	no	no	2
TKT	yes	no	yes	no	no	no	no	no	no	no	no	no	no	no	no	no	no	no	no	no	2
PSAT1	yes	no	no	no	no	no	no	no	no	no	yes	no	no	no	no	no	no	no	no	no	2
TF	yes	no	yes	no	no	no	no	no	no	no	no	no	no	no	no	no	no	no	no	no	2
FN1	yes	no	no	no	no	no	no	no	no	no	no	no	no	yes	no	no	no	no	no	no	2
DCD	yes	no	no	yes	no	no	no	no	no	no	no	no	no	no	no	no	no	no	no	no	2
VIM	yes	yes	no	no	no	no	no	no	no	no	no	no	no	no	no	no	no	no	no	no	2
LCN1	yes	no	no	no	no	no	no	no	yes	no	no	no	no	no	no	no	no	no	no	no	2
CPA4	yes	yes	yes	no	no	no	no	no	no	no	no	no	no	no	no	no	no	no	no	no	2
SERPINE2	yes	yes	no	no	no	no	no	no	no	no	no	no	no	no	no	no	no	no	no	no	2
SLPI	yes	yes	no	no	no	no	no	no	no	no	no	no	no	no	no	no	no	no	no	no	2
LYZ	yes	no	no	no	no	no	no	no	no	no	no	no	no	no	no	yes	no	no	no	no	2
LTF	yes	no	no	no	no	no	no	no	no	no	no	yes	no	no	no	no	no	no	no	no	2
FUCA1	yes	no	no	no	no	no	no	no	no	no	no	no	no	no	no	yes	no	no	no	no	2
CST3	yes	no	no	no	no	no	no	no	no	no	no	no	no	no	yes	no	no	no	no	no	2
SPARC	yes	no	no	no	no	no	no	no	no	no	no	no	no	no	no	no	no	no	no	yes	2
GOT2	yes	no	no	no	no	no	no	no	no	no	yes	no	no	no	no	no	no	no	no	no	2
TPM3	yes	no	no	no	no	no	yes	no	no	no	no	no	no	no	no	no	no	no	no	no	2
PCBP1	no	yes	no	no	no	no	no	no	no	no	yes	no	no	no	no	no	no	no	no	no	2
SH3BGRL3	no	yes	no	no	no	no	no	no	no	no	no	no	no	no	no	no	no	no	no	yes	2
CEL	no	yes	no	no	no	no	no	no	yes	no	no	no	no	no	no	no	no	no	no	no	2
CDH3	no	yes	no	no	no	no	yes	no	no	no	no	no	no	no	no	no	no	no	no	no	2
CTNNA1	no	yes	no	yes	no	no	no	no	no	no	no	no	no	no	no	no	no	no	no	no	2
CTSH	no	yes	no	no	no	no	no	no	no	no	no	no	no	no	no	yes	no	no	no	no	2
C1S	no	yes	no	no	yes	no	no	no	no	no	no	no	no	no	no	no	no	no	no	no	2
CFB	no	yes	no	no	no	no	no	no	no	no	no	no	no	no	no	yes	no	no	no	no	2
CNDP2	no	yes	yes	no	no	no	no	no	no	no	no	no	no	no	no	no	no	no	no	no	2
DDT	no	yes	no	no	no	no	no	no	no	no	no	no	no	no	no	no	no	no	no	no	2
DSC3	no	yes	no	no	no	no	no	no	no	no	no	no	no	no	no	no	no	no	no	no	2
CDH1	no	yes	no	no	no	no	no	no	no	no	no	no	no	no	yes	no	no	no	no	no	2
PPT1	no	yes	no	no	no	no	yes	no	no	no	no	no	no	no	no	no	no	no	no	no	2
PLBD2	no	yes	no	no	no	no	no	no	no	no	no	no	no	no	no	yes	no	no	no	no	2
RCN1	no	yes	no	no	no	no	no	no	no	no	no	no	no	no	no	no	no	no	no	yes	2
SERPINB5	no	yes	no	no	no	no	no	no	no	no	no	no	no	no	no	no	no	no	no	yes	2
HSPA9	no	yes	no	no	no	no	no	no	no	no	yes	no	no	no	no	no	no	no	no	no	2
SOD2	no	yes	no	no	no	no	no	no	no	no	yes	no	no	no	no	no	no	no	no	no	2
TXN	no	yes	yes	no	no	no	no	no	no	no	no	no	no	no	no	no	no	no	no	no	2
PURB	no	yes	no	no	yes	no	no	no	no	no	no	no	no	no	no	no	no	no	no	no	2
UCHL1	no	yes	no	no	no	no	no	no	no	no	yes	no	no	no	no	no	no	no	no	no	2
LGALS3	no	no	yes	no	no	no	no	no	yes	no	no	no	no	no	no	no	no	no	no	no	2
LGALS1	no	no	yes	no	no	no	no	no	no	no	no	no	yes	no	no	no	no	no	no	no	2
IGFBP7	no	no	yes	no	no	yes	no	no	no	no	no	no	no	no	no	no	no	no	no	no	2
YARS	no	no	yes	no	no	no	no	no	no	no	no	no	no	no	no	no	no	no	no	no	2
PARK7	no	no	yes	no	no	no	no	no	no	no	no	no	no	no	no	no	no	no	no	no	2
LDHB	no	no	yes	no	no	no	no	no	no	no	no	no	no	yes	no	no	no	no	no	no	2
CCT2	no	no	yes	no	no	no	no	no	no	no	yes	no	no	no	no	no	no	no	no	no	2
GSTO1	no	no	yes	no	no	no	no	no	no	no	no	no	no	no	no	no	no	no	no	yes	2
EEF1B2	no	no	yes	no	no	no	no	no	no	no	yes	no	no	no	no	no	no	no	no	no	2
CFL1	no	no	yes	no	no	no	no	no	no	no	no	no	no	no	yes	no	no	no	no	no	2
HSPA4	no	no	yes	no	no	no	no	no	no	no	yes	no	no	no	no	no	no	no	no	no	2
AHSG	no	no	yes	no	no	no	no	no	no	no	no	no	no	no	no	yes	no	no	no	no	2
TIMP2	no	no	yes	no	no	no	no	no	no	no	no	no	yes	no	no	no	no	no	no	no	2
Nucb1	yes	no	yes	no	no	no	no	no	no	no	no	no	no	no	no	no	no	no	no	no	2
Anxa11	no	no	no	yes	yes	no	no	no	no	no	no	no	no	no	no	no	no	no	no	no	2
BSG	no	no	no	yes	no	no	no	no	no	no	no	no	no	no	no	yes	no	no	no	no	2
DSP	no	no	no	yes	no	no	no	no	no	no	no	no	no	yes	no	no	no	no	no	no	2
ITGA2	no	no	no	yes	no	no	no	no	no	no	no	no	no	no	no	yes	no	no	no	no	2
YWHAB	no	no	no	yes	no	no	no	no	no	no	yes	no	no	no	no	no	no	no	no	no	2
ULBP2	no	no	no	no	yes	no	no	no	no	no	no	no	no	no	yes	no	no	no	no	no	2
APLP2	no	no	no	no	no	no	yes	no	no	no	no	no	no	no	no	no	no	no	no	yes	2
MMP13	no	no	no	no	no	no	yes	no	no	no	no	no	no	no	no	yes	no	no	no	no	2
NCL	no	no	no	no	no	no	yes	no	no	no	yes	no	no	no	no	no	no	no	no	no	2
LFNG	no	no	no	no	no	no	yes	no	no	no	no	no	no	no	no	no	no	no	no	no	2
ARPC2	no	no	no	no	no	no	yes	no	no	no	no	no	no	no	no	no	no	no	no	yes	2
YWHAH	no	no	no	no	no	no	yes	no	no	no	yes	no	no	no	no	no	no	no	no	no	2
RPSA	no	no	no	no	no	no	yes	no	no	no	yes	no	no	no	no	no	no	no	no	no	2
CALR	no	no	no	no	no	no	yes	no	no	no	yes	no	no	no	no	no	no	no	no	no	2
RPLP0	no	no	no	no	no	no	yes	no	no	no	yes	no	no	no	no	no	no	no	no	no	2
CAPZB	no	no	no	no	no	no	yes	no	no	no	no	no	no	no	no	no	no	no	no	yes	2
APP	no	no	no	no	no	no	yes	no	no	no	no	no	no	no	yes	no	no	no	no	no	2
ORP150	no	no	no	no	no	no	yes	no	no	no	no	no	no	no	no	no	no	no	no	no	2
FLNB	no	no	no	no	no	no	no	no	yes	no	yes	no	no	no	no	no	no	no	no	no	2
GPI	no	no	no	no	no	no	no	no	yes	no	yes	no	no	no	no	no	no	no	no	no	2
MIF	no	no	no	no	no	no	no	no	no	yes	no	no	no	no	yes	no	no	no	no	no	2
PKM	no	no	no	no	no	no	no	no	no	no	yes	no	no	yes	no	no	no	no	no	no	2
PGK1	no	no	no	no	no	no	no	no	no	no	yes	no	yes	no	no	no	no	no	no	no	2
PGLS	no	no	no	no	no	no	no	no	no	no	yes	no	no	no	no	no	no	no	no	no	2
FLNA	no	no	no	no	no	no	no	no	no	no	yes	no	no	no	no	no	no	no	no	yes	2
TLN1	no	no	no	no	no	no	no	no	no	no	yes	no	no	yes	no	no	no	no	no	no	2
HSP90B1	no	no	no	no	no	no	no	no	no	no	yes	no	no	yes	no	no	no	no	no	no	2
HNRNPK	no	no	no	no	no	no	no	no	no	no	yes	no	no	no	yes	no	no	no	no	no	2
PDIA4	no	no	no	no	no	no	no	no	no	no	yes	no	no	yes	no	no	no	no	no	no	2
P4HB	no	no	no	no	no	no	no	no	no	no	yes	no	no	no	no	no	no	no	no	yes	2
PSMB5	no	no	no	no	no	no	no	no	no	no	yes	no	no	no	no	no	no	no	no	yes	2
IQGAP1	no	no	no	no	no	no	no	no	no	no	yes	no	no	yes	no	no	no	no	no	no	2
ARHGDIA	no	no	no	no	no	no	no	no	no	no	yes	no	no	no	no	no	no	no	no	yes	2
PSME1	no	no	no	no	no	no	no	no	no	no	no	no	yes	no	no	no	no	no	no	yes	2
NME1	no	no	no	no	no	no	no	no	no	no	no	no	yes	no	no	no	no	no	no	yes	2
ITIH2	no	no	no	no	no	no	no	no	no	no	no	no	no	yes	yes	no	no	no	no	no	2
ENO2	no	no	no	no	no	no	no	no	no	no	no	no	no	no	yes	yes	no	no	no	no	2
GDF15	no	no	no	no	no	no	no	no	no	no	no	no	no	no	yes	yes	no	no	no	no	2
UBE2N	no	no	no	no	no	no	no	no	no	no	no	no	no	no	yes	no	no	no	no	yes	2
COL6A1	no	no	no	no	no	no	no	no	no	no	no	no	no	no	no	yes	no	no	no	yes	2
KRT18	no	no	no	no	no	no	no	no	no	no	no	no	no	no	no	yes	no	no	no	yes	2
EPS8L1	no	no	no	no	no	no	no	no	no	no	no	no	no	no	no	yes	no	no	no	yes	2
ANPEP	yes	no	no	no	no	no	no	no	no	no	no	no	no	no	no	no	no	no	no	no	1
SDF4	yes	no	no	no	no	no	no	no	no	no	no	no	no	no	no	no	no	no	no	no	1
Hyaluronan	yes	no	no	no	no	no	no	no	no	no	no	no	no	no	no	no	no	no	no	no	1
CCL2	yes	no	no	no	no	no	no	no	no	no	no	no	no	no	no	no	no	no	no	no	1
DDAH2	yes	no	no	no	no	no	no	no	no	no	no	no	no	no	no	no	no	no	no	no	1
PDXP	yes	no	no	no	no	no	no	no	no	no	no	no	no	no	no	no	no	no	no	no	1
Prostate cancer associated gene 5	yes	no	no	no	no	no	no	no	no	no	no	no	no	no	no	no	no	no	no	no	1
MYLIP	yes	no	no	no	no	no	no	no	no	no	no	no	no	no	no	no	no	no	no	no	1
GNA11	yes	no	no	no	no	no	no	no	no	no	no	no	no	no	no	no	no	no	no	no	1
PPIL4	yes	no	no	no	no	no	no	no	no	no	no	no	no	no	no	no	no	no	no	no	1
LOC594702	yes	no	no	no	no	no	no	no	no	no	no	no	no	no	no	no	no	no	no	no	1
PTK7	yes	no	no	no	no	no	no	no	no	no	no	no	no	no	no	no	no	no	no	no	1
METTL14	yes	no	no	no	no	no	no	no	no	no	no	no	no	no	no	no	no	no	no	no	1
Rac-2	yes	no	no	no	no	no	no	no	no	no	no	no	no	no	no	no	no	no	no	no	1
APBA3	yes	no	no	no	no	no	no	no	no	no	no	no	no	no	no	no	no	no	no	no	1
TTLL8	yes	no	no	no	no	no	no	no	no	no	no	no	no	no	no	no	no	no	no	no	1
CASP14	yes	no	no	no	no	no	no	no	no	no	no	no	no	no	no	no	no	no	no	no	1
PIP	yes	no	no	no	no	no	no	no	no	no	no	no	no	no	no	no	no	no	no	no	1
MMP-9	yes	no	no	no	no	no	no	no	no	no	no	no	no	no	no	no	no	no	no	no	1
AZGP1	yes	no	no	no	no	no	no	no	no	no	no	no	no	no	no	no	no	no	no	no	1
KRT14	yes	no	no	no	no	no	no	no	no	no	no	no	no	no	no	no	no	no	no	no	1
PLP1	yes	no	no	no	no	no	no	no	no	no	no	no	no	no	no	no	no	no	no	no	1
SDC4	yes	no	no	no	no	no	no	no	no	no	no	no	no	no	no	no	no	no	no	no	1
LGMN	yes	no	no	no	no	no	no	no	no	no	no	no	no	no	no	no	no	no	no	no	1
CTSL1	yes	no	no	no	no	no	no	no	no	no	no	no	no	no	no	no	no	no	no	no	1
S100A7	yes	no	no	no	no	no	no	no	no	no	no	no	no	no	no	no	no	no	no	no	1
TGM3	yes	no	no	no	no	no	no	no	no	no	no	no	no	no	no	no	no	no	no	no	1
IGFBP- 7	yes	no	no	no	no	no	no	no	no	no	no	no	no	no	no	no	no	no	no	no	1
S100A2	yes	no	no	no	no	no	no	no	no	no	no	no	no	no	no	no	no	no	no	no	1
TGFB1	yes	no	no	no	no	no	no	no	no	no	no	no	no	no	no	no	no	no	no	no	1
DSC1	yes	no	no	no	no	no	no	no	no	no	no	no	no	no	no	no	no	no	no	no	1
MYO18B	yes	no	no	no	no	no	no	no	no	no	no	no	no	no	no	no	no	no	no	no	1
IL1RL2	yes	no	no	no	no	no	no	no	no	no	no	no	no	no	no	no	no	no	no	no	1
CTGF	yes	no	no	no	no	no	no	no	no	no	no	no	no	no	no	no	no	no	no	no	1
SPINK13	yes	no	no	no	no	no	no	no	no	no	no	no	no	no	no	no	no	no	no	no	1
CSTA	yes	no	no	no	no	no	no	no	no	no	no	no	no	no	no	no	no	no	no	no	1
NIPSNAP1	yes	no	no	no	no	no	no	no	no	no	no	no	no	no	no	no	no	no	no	no	1
S100A8	yes	no	no	no	no	no	no	no	no	no	no	no	no	no	no	no	no	no	no	no	1
GGCT	yes	no	no	no	no	no	no	no	no	no	no	no	no	no	no	no	no	no	no	no	1
SYT13	yes	no	no	no	no	no	no	no	no	no	no	no	no	no	no	no	no	no	no	no	1
ANXA3	yes	no	no	no	no	no	no	no	no	no	no	no	no	no	no	no	no	no	no	no	1
ATP synthase	yes	no	no	no	no	no	no	no	no	no	no	no	no	no	no	no	no	no	no	no	1
SERPINB7	yes	no	no	no	no	no	no	no	no	no	no	no	no	no	no	no	no	no	no	no	1
HE1	yes	no	no	no	no	no	no	no	no	no	no	no	no	no	no	no	no	no	no	no	1
PPIC	yes	no	no	no	no	no	no	no	no	no	no	no	no	no	no	no	no	no	no	no	1
P4HA	yes	no	no	no	no	no	no	no	no	no	no	no	no	no	no	no	no	no	no	no	1
SDC1	yes	no	no	no	no	no	no	no	no	no	no	no	no	no	no	no	no	no	no	no	1
CYR61	yes	no	no	no	no	no	no	no	no	no	no	no	no	no	no	no	no	no	no	no	1
HSPE1	no	yes	no	no	no	no	no	no	no	no	no	no	no	no	no	no	no	no	no	no	1
IGFBP1	no	yes	no	no	no	no	no	no	no	no	no	no	no	no	no	no	no	no	no	no	1
PLOD3	no	yes	no	no	no	no	no	no	no	no	no	no	no	no	no	no	no	no	no	no	1
SRSF1	no	yes	no	no	no	no	no	no	no	no	no	no	no	no	no	no	no	no	no	no	1
UBB	no	yes	no	no	no	no	no	no	no	no	no	no	no	no	no	no	no	no	no	no	1
ECI2	no	yes	no	no	no	no	no	no	no	no	no	no	no	no	no	no	no	no	no	no	1
HIBADH	no	yes	no	no	no	no	no	no	no	no	no	no	no	no	no	no	no	no	no	no	1
ADK	no	yes	no	no	no	no	no	no	no	no	no	no	no	no	no	no	no	no	no	no	1
GLB1	no	yes	no	no	no	no	no	no	no	no	no	no	no	no	no	no	no	no	no	no	1
PRSS22	no	yes	no	no	no	no	no	no	no	no	no	no	no	no	no	no	no	no	no	no	1
POZ domain-containing protein KCTD12	no	yes	no	no	no	no	no	no	no	no	no	no	no	no	no	no	no	no	no	no	1
CAPRIN1	no	yes	no	no	no	no	no	no	no	no	no	no	no	no	no	no	no	no	no	no	1
CA2	no	yes	no	no	no	no	no	no	no	no	no	no	no	no	no	no	no	no	no	no	1
CTSL2	no	yes	no	no	no	no	no	no	no	no	no	no	no	no	no	no	no	no	no	no	1
CFL2	no	yes	no	no	no	no	no	no	no	no	no	no	no	no	no	no	no	no	no	no	1
COL4A2	no	yes	no	no	no	no	no	no	no	no	no	no	no	no	no	no	no	no	no	no	1
C1R	no	yes	no	no	no	no	no	no	no	no	no	no	no	no	no	no	no	no	no	no	1
CKM	no	yes	no	no	no	no	no	no	no	no	no	no	no	no	no	no	no	no	no	no	1
ACO1	no	yes	no	no	no	no	no	no	no	no	no	no	no	no	no	no	no	no	no	no	1
DNAJC9	no	yes	no	no	no	no	no	no	no	no	no	no	no	no	no	no	no	no	no	no	1
EEA1	no	yes	no	no	no	no	no	no	no	no	no	no	no	no	no	no	no	no	no	no	1
EFEMP1	no	yes	no	no	no	no	no	no	no	no	no	no	no	no	no	no	no	no	no	no	1
EIF2B1	no	yes	no	no	no	no	no	no	no	no	no	no	no	no	no	no	no	no	no	no	1
FBLN2	no	yes	no	no	no	no	no	no	no	no	no	no	no	no	no	no	no	no	no	no	1
GNPNAT1	no	yes	no	no	no	no	no	no	no	no	no	no	no	no	no	no	no	no	no	no	1
G6PD	no	yes	no	no	no	no	no	no	no	no	no	no	no	no	no	no	no	no	no	no	1
GLRX3	no	yes	no	no	no	no	no	no	no	no	no	no	no	no	no	no	no	no	no	no	1
GRN	no	yes	no	no	no	no	no	no	no	no	no	no	no	no	no	no	no	no	no	no	1
ISOC1	no	yes	no	no	no	no	no	no	no	no	no	no	no	no	no	no	no	no	no	no	1
ACP1	no	yes	no	no	no	no	no	no	no	no	no	no	no	no	no	no	no	no	no	no	1
MAN2B1	no	yes	no	no	no	no	no	no	no	no	no	no	no	no	no	no	no	no	no	no	1
MAPK1	no	yes	no	no	no	no	no	no	no	no	no	no	no	no	no	no	no	no	no	no	1
NAA50	no	yes	no	no	no	no	no	no	no	no	no	no	no	no	no	no	no	no	no	no	1
ME3	no	yes	no	no	no	no	no	no	no	no	no	no	no	no	no	no	no	no	no	no	1
NID2	no	yes	no	no	no	no	no	no	no	no	no	no	no	no	no	no	no	no	no	no	1
NIT2	no	yes	no	no	no	no	no	no	no	no	no	no	no	no	no	no	no	no	no	no	1
SGSH	no	yes	no	no	no	no	no	no	no	no	no	no	no	no	no	no	no	no	no	no	1
PPIF	no	yes	no	no	no	no	no	no	no	no	no	no	no	no	no	no	no	no	no	no	1
PITPNB	no	yes	no	no	no	no	no	no	no	no	no	no	no	no	no	no	no	no	no	no	1
PFDN5	no	yes	no	no	no	no	no	no	no	no	no	no	no	no	no	no	no	no	no	no	1
PFN2	no	yes	no	no	no	no	no	no	no	no	no	no	no	no	no	no	no	no	no	no	1
PSMB7	no	yes	no	no	no	no	no	no	no	no	no	no	no	no	no	no	no	no	no	no	1
PSMB8	no	yes	no	no	no	no	no	no	no	no	no	no	no	no	no	no	no	no	no	no	1
PSMB9	no	yes	no	no	no	no	no	no	no	no	no	no	no	no	no	no	no	no	no	no	1
RCC2	no	yes	no	no	no	no	no	no	no	no	no	no	no	no	no	no	no	no	no	no	1
FAT2	no	yes	no	no	no	no	no	no	no	no	no	no	no	no	no	no	no	no	no	no	1
PNP	no	yes	no	no	no	no	no	no	no	no	no	no	no	no	no	no	no	no	no	no	1
TATDN1	no	yes	no	no	no	no	no	no	no	no	no	no	no	no	no	no	no	no	no	no	1
PNPO	no	yes	no	no	no	no	no	no	no	no	no	no	no	no	no	no	no	no	no	no	1
RAB10	no	yes	no	no	no	no	no	no	no	no	no	no	no	no	no	no	no	no	no	no	1
RAB11B	no	yes	no	no	no	no	no	no	no	no	no	no	no	no	no	no	no	no	no	no	1
PDE6D	no	yes	no	no	no	no	no	no	no	no	no	no	no	no	no	no	no	no	no	no	1
SAA1	no	yes	no	no	no	no	no	no	no	no	no	no	no	no	no	no	no	no	no	no	1
ESD	no	yes	no	no	no	no	no	no	no	no	no	no	no	no	no	no	no	no	no	no	1
SSBP1	no	yes	no	no	no	no	no	no	no	no	no	no	no	no	no	no	no	no	no	no	1
SUMO2	no	yes	no	no	no	no	no	no	no	no	no	no	no	no	no	no	no	no	no	no	1
MTAP	no	yes	no	no	no	no	no	no	no	no	no	no	no	no	no	no	no	no	no	no	1
U2AF2	no	yes	no	no	no	no	no	no	no	no	no	no	no	no	no	no	no	no	no	no	1
STC2	no	yes	no	no	no	no	no	no	no	no	no	no	no	no	no	no	no	no	no	no	1
TXNL1	no	yes	no	no	no	no	no	no	no	no	no	no	no	no	no	no	no	no	no	no	1
LSM8	no	yes	no	no	no	no	no	no	no	no	no	no	no	no	no	no	no	no	no	no	1
OTUB1	no	yes	no	no	no	no	no	no	no	no	no	no	no	no	no	no	no	no	no	no	1
UBE2K	no	yes	no	no	no	no	no	no	no	no	no	no	no	no	no	no	no	no	no	no	1
UAP1	no	yes	no	no	no	no	no	no	no	no	no	no	no	no	no	no	no	no	no	no	1
UROD	no	yes	no	no	no	no	no	no	no	no	no	no	no	no	no	no	no	no	no	no	1
MARCKS	no	no	yes	no	no	no	no	no	no	no	no	no	no	no	no	no	no	no	no	no	1
PGM2	no	no	yes	no	no	no	no	no	no	no	no	no	no	no	no	no	no	no	no	no	1
HMGN1	no	no	yes	no	no	no	no	no	no	no	no	no	no	no	no	no	no	no	no	no	1
GLO1	no	no	yes	no	no	no	no	no	no	no	no	no	no	no	no	no	no	no	no	no	1
RPLP2	no	no	yes	no	no	no	no	no	no	no	no	no	no	no	no	no	no	no	no	no	1
MYL6	no	no	yes	no	no	no	no	no	no	no	no	no	no	no	no	no	no	no	no	no	1
ATIC	no	no	yes	no	no	no	no	no	no	no	no	no	no	no	no	no	no	no	no	no	1
COTL1	no	no	yes	no	no	no	no	no	no	no	no	no	no	no	no	no	no	no	no	no	1
SOD1	no	no	yes	no	no	no	no	no	no	no	no	no	no	no	no	no	no	no	no	no	1
CAP1	no	no	yes	no	no	no	no	no	no	no	no	no	no	no	no	no	no	no	no	no	1
HMGN2	no	no	yes	no	no	no	no	no	no	no	no	no	no	no	no	no	no	no	no	no	1
MFGE8	no	no	yes	no	no	no	no	no	no	no	no	no	no	no	no	no	no	no	no	no	1
A2M	no	no	yes	no	no	no	no	no	no	no	no	no	no	no	no	no	no	no	no	no	1
SERPINE1	no	no	yes	no	no	no	no	no	no	no	no	no	no	no	no	no	no	no	no	no	1
BASP1	no	no	yes	no	no	no	no	no	no	no	no	no	no	no	no	no	no	no	no	no	1
ADM	no	no	yes	no	no	no	no	no	no	no	no	no	no	no	no	no	no	no	no	no	1
DAG1	no	no	yes	no	no	no	no	no	no	no	no	no	no	no	no	no	no	no	no	no	1
CLU	no	no	yes	no	no	no	no	no	no	no	no	no	no	no	no	no	no	no	no	no	1
CDC37	no	no	yes	no	no	no	no	no	no	no	no	no	no	no	no	no	no	no	no	no	1
SERBP1	no	no	yes	no	no	no	no	no	no	no	no	no	no	no	no	no	no	no	no	no	1
Krt2	no	no	yes	no	no	no	no	no	no	no	no	no	no	no	no	no	no	no	no	no	1
Krt1	no	no	yes	no	no	no	no	no	no	no	no	no	no	no	no	no	no	no	no	no	1
ABCA5	no	no	no	yes	no	no	no	no	no	no	no	no	no	no	no	no	no	no	no	no	1
ADAM10	no	no	no	yes	no	no	no	no	no	no	no	no	no	no	no	no	no	no	no	no	1
Arrdc1	no	no	no	yes	no	no	no	no	no	no	no	no	no	no	no	no	no	no	no	no	1
ATP1A1	no	no	no	yes	no	no	no	no	no	no	no	no	no	no	no	no	no	no	no	no	1
CD151	no	no	no	yes	no	no	no	no	no	no	no	no	no	no	no	no	no	no	no	no	1
CD63	no	no	no	yes	no	no	no	no	no	no	no	no	no	no	no	no	no	no	no	no	1
CDCP1	no	no	no	yes	no	no	no	no	no	no	no	no	no	no	no	no	no	no	no	no	1
CTNNB1	no	no	no	yes	no	no	no	no	no	no	no	no	no	no	no	no	no	no	no	no	1
CTNND1	no	no	no	yes	no	no	no	no	no	no	no	no	no	no	no	no	no	no	no	no	1
CYFIP1	no	no	no	yes	no	no	no	no	no	no	no	no	no	no	no	no	no	no	no	no	1
DNAJC15	no	no	no	yes	no	no	no	no	no	no	no	no	no	no	no	no	no	no	no	no	1
EHD1	no	no	no	yes	no	no	no	no	no	no	no	no	no	no	no	no	no	no	no	no	1
EHD4	no	no	no	yes	no	no	no	no	no	no	no	no	no	no	no	no	no	no	no	no	1
FLG2	no	no	no	yes	no	no	no	no	no	no	no	no	no	no	no	no	no	no	no	no	1
HCN2	no	no	no	yes	no	no	no	no	no	no	no	no	no	no	no	no	no	no	no	no	1
HRNR	no	no	no	yes	no	no	no	no	no	no	no	no	no	no	no	no	no	no	no	no	1
ITGA3	no	no	no	yes	no	no	no	no	no	no	no	no	no	no	no	no	no	no	no	no	1
ITGA6	no	no	no	yes	no	no	no	no	no	no	no	no	no	no	no	no	no	no	no	no	1
ITGAV	no	no	no	yes	no	no	no	no	no	no	no	no	no	no	no	no	no	no	no	no	1
ITGB4	no	no	no	yes	no	no	no	no	no	no	no	no	no	no	no	no	no	no	no	no	1
JUP	no	no	no	yes	no	no	no	no	no	no	no	no	no	no	no	no	no	no	no	no	1
MYO1C	no	no	no	yes	no	no	no	no	no	no	no	no	no	no	no	no	no	no	no	no	1
NT5E	no	no	no	yes	no	no	no	no	no	no	no	no	no	no	no	no	no	no	no	no	1
PDCD6IP	no	no	no	yes	no	no	no	no	no	no	no	no	no	no	no	no	no	no	no	no	1
SLC1A5	no	no	no	yes	no	no	no	no	no	no	no	no	no	no	no	no	no	no	no	no	1
SLC2A1	no	no	no	yes	no	no	no	no	no	no	no	no	no	no	no	no	no	no	no	no	1
SLC3A2	no	no	no	yes	no	no	no	no	no	no	no	no	no	no	no	no	no	no	no	no	1
SLC44A1	no	no	no	yes	no	no	no	no	no	no	no	no	no	no	no	no	no	no	no	no	1
SLC44A2	no	no	no	yes	no	no	no	no	no	no	no	no	no	no	no	no	no	no	no	no	1
TACSTD1	no	no	no	yes	no	no	no	no	no	no	no	no	no	no	no	no	no	no	no	no	1
TACSTD2	no	no	no	yes	no	no	no	no	no	no	no	no	no	no	no	no	no	no	no	no	1
UBA52	no	no	no	yes	no	no	no	no	no	no	no	no	no	no	no	no	no	no	no	no	1
NAPA	no	no	no	no	yes	no	no	no	no	no	no	no	no	no	no	no	no	no	no	no	1
BIGH3	no	no	no	no	yes	no	no	no	no	no	no	no	no	no	no	no	no	no	no	no	1
RAB14	no	no	no	no	yes	no	no	no	no	no	no	no	no	no	no	no	no	no	no	no	1
RPL22	no	no	no	no	yes	no	no	no	no	no	no	no	no	no	no	no	no	no	no	no	1
DNAJB11	no	no	no	no	no	no	yes	no	no	no	no	no	no	no	no	no	no	no	no	no	1
LAMB3	no	no	no	no	no	no	yes	no	no	no	no	no	no	no	no	no	no	no	no	no	1
SEMA3B	no	no	no	no	no	no	yes	no	no	no	no	no	no	no	no	no	no	no	no	no	1
B4GALT4	no	no	no	no	no	no	yes	no	no	no	no	no	no	no	no	no	no	no	no	no	1
SEPT11	no	no	no	no	no	no	yes	no	no	no	no	no	no	no	no	no	no	no	no	no	1
SNU13	no	no	no	no	no	no	yes	no	no	no	no	no	no	no	no	no	no	no	no	no	1
HS3ST1	no	no	no	no	no	no	yes	no	no	no	no	no	no	no	no	yes	no	no	no	no	1
MAGOH	no	no	no	no	no	no	yes	no	no	no	no	no	no	no	no	no	no	no	no	no	1
ACTR2	no	no	no	no	no	no	yes	no	no	no	no	no	no	no	no	no	no	no	no	no	1
NRP2	no	no	no	no	no	no	yes	no	no	no	no	no	no	no	no	no	no	no	no	no	1
COPS5	no	no	no	no	no	no	yes	no	no	no	no	no	no	no	no	no	no	no	no	no	1
ACTR3	no	no	no	no	no	no	yes	no	no	no	no	no	no	no	no	no	no	no	no	no	1
PABPC1	no	no	no	no	no	no	yes	no	no	no	no	no	no	no	no	no	no	no	no	no	1
PSMD7	no	no	no	no	no	no	yes	no	no	no	no	no	no	no	no	no	no	no	no	no	1
ARPC1B	no	no	no	no	no	no	yes	no	no	no	no	no	no	no	no	no	no	no	no	no	1
IGFB4	no	no	no	no	no	no	yes	no	no	no	no	no	no	no	no	no	no	no	no	no	1
LAMB2	no	no	no	no	no	no	yes	no	no	no	no	no	no	no	no	no	no	no	no	no	1
EGFR	no	no	no	no	no	no	no	yes	no	no	no	no	no	no	no	no	no	no	no	no	1
MYH	no	no	no	no	no	no	no	no	yes	no	no	no	no	no	no	no	no	no	no	no	1
SPTA1	no	no	no	no	no	no	no	no	yes	no	no	no	no	no	no	no	no	no	no	no	1
Hsp90–84	no	no	no	no	no	no	no	no	yes	no	no	no	no	no	no	no	no	no	no	no	1
NDPKs	no	no	no	no	no	no	no	no	yes	no	no	no	no	no	no	no	no	no	no	no	1
CUL1	no	no	no	no	no	no	no	no	yes	no	no	no	no	no	no	no	no	no	no	no	1
CBR1	no	no	no	no	no	no	no	no	yes	no	no	no	no	no	no	no	no	no	no	no	1
GSTs	no	no	no	no	no	no	no	no	yes	no	no	no	no	no	no	no	no	no	no	no	1
ILF	no	no	no	no	no	no	no	no	yes	no	no	no	no	no	no	no	no	no	no	no	1
Gria1	no	no	no	no	no	no	no	no	yes	no	no	no	no	no	no	no	no	no	no	no	1
ANXA1	no	no	no	no	no	no	no	no	yes	no	no	no	no	no	no	no	no	no	no	no	1
STK	no	no	no	no	no	no	no	no	yes	no	no	no	no	no	no	no	no	no	no	no	1
VWF	no	no	no	no	no	no	no	no	yes	no	no	no	no	no	no	no	no	no	no	no	1
H2A	no	no	no	no	no	no	no	no	yes	no	no	no	no	no	no	no	no	no	no	no	1
HIST1H4A	no	no	no	no	no	no	no	no	yes	no	no	no	no	no	no	no	no	no	no	no	1
H2B	no	no	no	no	no	no	no	no	yes	no	no	no	no	no	no	no	no	no	no	no	1
ATPase class I	no	no	no	no	no	no	no	no	yes	no	no	no	no	no	no	no	no	no	no	no	1
GPER1	no	no	no	no	no	no	no	no	yes	no	no	no	no	no	no	no	no	no	no	no	1
DHODH	no	no	no	no	no	no	no	no	yes	no	no	no	no	no	no	no	no	no	no	no	1
FASN	no	no	no	no	no	no	no	no	no	no	yes	no	no	no	no	no	no	no	no	no	1
EPRS	no	no	no	no	no	no	no	no	no	no	yes	no	no	no	no	no	no	no	no	no	1
VARS	no	no	no	no	no	no	no	no	no	no	yes	no	no	no	no	no	no	no	no	no	1
LARS	no	no	no	no	no	no	no	no	no	no	yes	no	no	no	no	no	no	no	no	no	1
UPF1	no	no	no	no	no	no	no	no	no	no	yes	no	no	no	no	no	no	no	no	no	1
ACLY	no	no	no	no	no	no	no	no	no	no	yes	no	no	no	no	no	no	no	no	no	1
MTHFD1	no	no	no	no	no	no	no	no	no	no	yes	no	no	no	no	no	no	no	no	no	1
EEF2	no	no	no	no	no	no	no	no	no	no	yes	no	no	no	no	no	no	no	no	no	1
P5C	no	no	no	no	no	no	no	no	no	no	yes	no	no	no	no	no	no	no	no	no	1
ACO2	no	no	no	no	no	no	no	no	no	no	yes	no	no	no	no	no	no	no	no	no	1
DDX3X	no	no	no	no	no	no	no	no	no	no	yes	no	no	no	no	no	no	no	no	no	1
DDX5	no	no	no	no	no	no	no	no	no	no	yes	no	no	no	no	no	no	no	no	no	1
ASNS	no	no	no	no	no	no	no	no	no	no	yes	no	no	no	no	no	no	no	no	no	1
DPYSL2	no	no	no	no	no	no	no	no	no	no	yes	no	no	no	no	no	no	no	no	no	1
PGM1	no	no	no	no	no	no	no	no	no	no	yes	no	no	no	no	no	no	no	no	no	1
ATP5A1	no	no	no	no	no	no	no	no	no	no	yes	no	no	no	no	no	no	no	no	no	1
PRKCSH	no	no	no	no	no	no	no	no	no	no	yes	no	no	no	no	no	no	no	no	no	1
IDH2	no	no	no	no	no	no	no	no	no	no	yes	no	no	no	no	no	no	no	no	no	1
MAOB	no	no	no	no	no	no	no	no	no	no	yes	no	no	no	no	no	no	no	no	no	1
ATP5B	no	no	no	no	no	no	no	no	no	no	yes	no	no	no	no	no	no	no	no	no	1
ALG2	no	no	no	no	no	no	no	no	no	no	yes	no	no	no	no	no	no	no	no	no	1
GOT1	no	no	no	no	no	no	no	no	no	no	yes	no	no	no	no	no	no	no	no	no	1
IDH3B	no	no	no	no	no	no	no	no	no	no	yes	no	no	no	no	no	no	no	no	no	1
DcpS	no	no	no	no	no	no	no	no	no	no	yes	no	no	no	no	no	no	no	no	no	1
PCBP2	no	no	no	no	no	no	no	no	no	no	yes	no	no	no	no	no	no	no	no	no	1
AKR1C13	no	no	no	no	no	no	no	no	no	no	yes	no	no	no	no	no	no	no	no	no	1
FBP2	no	no	no	no	no	no	no	no	no	no	yes	no	no	no	no	no	no	no	no	no	1
ADH	no	no	no	no	no	no	no	no	no	no	yes	no	no	no	no	no	no	no	no	no	1
ALAD	no	no	no	no	no	no	no	no	no	no	yes	no	no	no	no	no	no	no	no	no	1
AKR1B1	no	no	no	no	no	no	no	no	no	no	yes	no	no	no	no	no	no	no	no	no	1
MDH2	no	no	no	no	no	no	no	no	no	no	yes	no	yes	no	no	no	no	no	no	no	1
Putative steroid dehydrogenase KIK-I	no	no	no	no	no	no	no	no	no	no	yes	no	no	no	no	no	no	no	no	no	1
CYB5R1	no	no	no	no	no	no	no	no	no	no	yes	no	no	no	no	no	no	no	no	no	1
RPL6	no	no	no	no	no	no	no	no	no	no	yes	no	no	no	no	no	no	no	no	no	1
HMOX1	no	no	no	no	no	no	no	no	no	no	yes	no	no	no	no	no	no	no	no	no	1
NPM1	no	no	no	no	no	no	no	no	no	no	yes	no	no	no	no	no	no	no	no	no	1
SDHB	no	no	no	no	no	no	no	no	no	no	yes	no	no	no	no	no	no	no	no	no	1
RPL7	no	no	no	no	no	no	no	no	no	no	yes	no	no	no	no	no	no	no	no	no	1
RPS2	no	no	no	no	no	no	no	no	no	no	yes	no	no	no	no	no	no	no	no	no	1
EEF1D	no	no	no	no	no	no	no	no	no	no	yes	no	no	no	no	no	no	no	no	no	1
NADH-ubiquinone oxidoreductase 30 kDa subunit	no	no	no	no	no	no	no	no	no	no	yes	no	no	no	no	no	no	no	no	no	1
PROSC	no	no	no	no	no	no	no	no	no	no	yes	no	no	no	no	no	no	no	no	no	1
RPL7A	no	no	no	no	no	no	no	no	no	no	yes	no	no	no	no	no	no	no	no	no	1
RPS3A	no	no	no	no	no	no	no	no	no	no	yes	no	no	no	no	no	no	no	no	no	1
RPS4X	no	no	no	no	no	no	no	no	no	no	yes	no	no	no	no	no	no	no	no	no	1
RPS6	no	no	no	no	no	no	no	no	no	no	yes	no	no	no	no	no	no	no	no	no	1
SPR	no	no	no	no	no	no	no	no	no	no	yes	no	no	no	no	no	no	no	no	no	1
HSD17B10	no	no	no	no	no	no	no	no	no	no	yes	no	no	no	no	no	no	no	no	no	1
RPS3	no	no	no	no	no	no	no	no	no	no	yes	no	no	no	no	no	no	no	no	no	1
QDPR	no	no	no	no	no	no	no	no	no	no	yes	no	no	no	no	no	no	no	no	no	1
AK2	no	no	no	no	no	no	no	no	no	no	yes	no	no	no	no	no	no	no	no	no	1
PSPH	no	no	no	no	no	no	no	no	no	no	yes	no	no	no	no	no	no	no	no	no	1
RPL13	no	no	no	no	no	no	no	no	no	no	yes	no	no	no	no	no	no	no	no	no	1
RPS8	no	no	no	no	no	no	no	no	no	no	yes	no	no	no	no	no	no	no	no	no	1
RPL19	no	no	no	no	no	no	no	no	no	no	yes	no	no	no	no	no	no	no	no	no	1
RPL14	no	no	no	no	no	no	no	no	no	no	yes	no	no	no	no	no	no	no	no	no	1
ATP5O	no	no	no	no	no	no	no	no	no	no	yes	no	no	no	no	no	no	no	no	no	1
RPS9	no	no	no	no	no	no	no	no	no	no	yes	no	no	no	no	no	no	no	no	no	1
CMPK1	no	no	no	no	no	no	no	no	no	no	yes	no	no	no	no	no	no	no	no	no	1
ITPA	no	no	no	no	no	no	no	no	no	no	yes	no	no	no	no	no	no	no	no	no	1
RPL18	no	no	no	no	no	no	no	no	no	no	yes	no	no	no	no	no	no	no	no	no	1
RPL18A	no	no	no	no	no	no	no	no	no	no	yes	no	no	no	no	no	no	no	no	no	1
RPL11	no	no	no	no	no	no	no	no	no	no	yes	no	no	no	no	no	no	no	no	no	1
RPL24	no	no	no	no	no	no	no	no	no	no	yes	no	no	no	no	no	no	no	no	no	1
RPL23A	no	no	no	no	no	no	no	no	no	no	yes	no	no	no	no	no	no	no	no	no	1
RPL26	no	no	no	no	no	no	no	no	no	no	yes	no	no	no	no	no	no	no	no	no	1
ATP13A1	no	no	no	no	no	no	no	no	no	no	yes	no	no	no	no	no	no	no	no	no	1
ATP2A2	no	no	no	no	no	no	no	no	no	no	yes	no	no	no	no	no	no	no	no	no	1
ATP1A2	no	no	no	no	no	no	no	no	no	no	yes	no	no	no	no	no	no	no	no	no	1
ATP6V1A	no	no	no	no	no	no	no	no	no	no	yes	no	no	no	no	no	no	no	no	no	1
Vacuolar ATP synthase subunit B, Brain isoform	no	no	no	no	no	no	no	no	no	no	yes	no	no	no	no	no	no	no	no	no	1
DLD	no	no	no	no	no	no	no	no	no	no	yes	no	no	no	no	no	no	no	no	no	1
VATD	no	no	no	no	no	no	no	no	no	no	yes	no	no	no	no	no	no	no	no	no	1
TIMM50	no	no	no	no	no	no	no	no	no	no	yes	no	no	no	no	no	no	no	no	no	1
Arsenical pump driving ATPase	no	no	no	no	no	no	no	no	no	no	yes	no	no	no	no	no	no	no	no	no	1
ETFA	no	no	no	no	no	no	no	no	no	no	yes	no	no	no	no	no	no	no	no	no	1
SLC25A5	no	no	no	no	no	no	no	no	no	no	yes	no	no	no	no	no	no	no	no	no	1
SLC25A4	no	no	no	no	no	no	no	no	no	no	yes	no	no	no	no	no	no	no	no	no	1
VDAC-1	no	no	no	no	no	no	no	no	no	no	yes	no	no	no	no	no	no	no	no	no	1
VDAC-2	no	no	no	no	no	no	no	no	no	no	yes	no	no	no	no	no	no	no	no	no	1
VDAC-3	no	no	no	no	no	no	no	no	no	no	yes	no	no	no	no	no	no	no	no	no	1
ETFB	no	no	no	no	no	no	no	no	no	no	yes	no	no	no	no	no	no	no	no	no	1
Vacuolar ATP synthase subunit E	no	no	no	no	no	no	no	no	no	no	yes	no	no	no	no	no	no	no	no	no	1
REEP6	no	no	no	no	no	no	no	no	no	no	yes	no	no	no	no	no	no	no	no	no	1
PEBP1	no	no	no	no	no	no	no	no	no	no	yes	no	no	no	no	no	no	no	no	no	1
CYB5B	no	no	no	no	no	no	no	no	no	no	yes	no	no	no	no	no	no	no	no	no	1
Bullous pemphigoid antigen 1, isoforms 1/2/3/4	no	no	no	no	no	no	no	no	no	no	yes	no	no	no	no	no	no	no	no	no	1
DYNC1H1	no	no	no	no	no	no	no	no	no	no	yes	no	no	no	no	no	no	no	no	no	1
SPTBN1	no	no	no	no	no	no	no	no	no	no	yes	no	no	no	no	no	no	no	no	no	1
MAP1B	no	no	no	no	no	no	no	no	no	no	yes	no	no	no	no	no	no	no	no	no	1
MYO9B	no	no	no	no	no	no	no	no	no	no	yes	no	no	no	no	no	no	no	no	no	1
MYH10	no	no	no	no	no	no	no	no	no	no	yes	no	no	no	no	no	no	no	no	no	1
SPTAN1	no	no	no	no	no	no	no	no	no	no	yes	no	no	no	no	no	no	no	no	no	1
NEFM	no	no	no	no	no	no	no	no	no	no	yes	no	no	no	no	no	no	no	no	no	1
KRT5	no	no	no	no	no	no	no	no	no	no	yes	no	no	no	no	no	no	no	no	no	1
TUBA2	no	no	no	no	no	no	no	no	no	no	yes	no	no	no	no	no	no	no	no	no	1
TUBA1	no	no	no	no	no	no	no	no	no	no	yes	no	no	no	no	no	no	no	no	no	1
TUBA4A	no	no	no	no	no	no	no	no	no	no	yes	no	no	no	no	no	no	no	no	no	1
TUBB4B	no	no	no	no	no	no	no	no	no	no	yes	no	no	no	no	no	no	no	no	no	1
TUBB	no	no	no	no	no	no	no	no	no	no	yes	no	no	no	no	no	no	no	no	no	1
TUBB4A	no	no	no	no	no	no	no	no	no	no	yes	no	no	no	no	no	no	no	no	no	1
ACTR1B	no	no	no	no	no	no	no	no	no	no	yes	no	no	no	no	no	no	no	no	no	1
ACTA2	no	no	no	no	no	no	no	no	no	no	yes	no	no	no	no	no	no	no	no	no	1
CAPZA2	no	no	no	no	no	no	no	no	no	no	yes	no	no	no	no	no	no	no	no	no	1
TAGLN3	no	no	no	no	no	no	no	no	no	no	yes	no	no	no	no	no	no	no	no	no	1
KIF13A	no	no	no	no	no	no	no	no	no	no	yes	no	no	no	no	no	no	no	no	no	1
DCTN1	no	no	no	no	no	no	no	no	no	no	yes	no	no	no	no	no	no	no	no	no	1
AP1B1	no	no	no	no	no	no	no	no	no	no	yes	no	no	no	no	no	no	no	no	no	1
VPS35	no	no	no	no	no	no	no	no	no	no	yes	no	no	no	no	no	no	no	no	no	1
VCP	no	no	no	no	no	no	no	no	no	no	yes	no	no	no	no	no	no	no	no	no	1
ARCN1	no	no	no	no	no	no	no	no	no	no	yes	no	no	no	no	no	no	no	no	no	1
GDI2	no	no	no	no	no	no	no	no	no	no	yes	no	no	no	no	no	no	no	no	no	1
GNAO1	no	no	no	no	no	no	no	no	no	no	yes	no	no	no	no	no	no	no	no	no	1
VPS26A	no	no	no	no	no	no	no	no	no	no	yes	no	no	no	no	no	no	no	no	no	1
ERP29	no	no	no	no	no	no	no	no	no	no	yes	no	no	no	no	no	no	no	no	no	1
VAPB	no	no	no	no	no	no	no	no	no	no	yes	no	no	no	no	no	no	no	no	no	1
TMED4	no	no	no	no	no	no	no	no	no	no	yes	no	no	no	no	no	no	no	no	no	1
TMED10	no	no	no	no	no	no	no	no	no	no	yes	no	no	no	no	no	no	no	no	no	1
RAB11A	no	no	no	no	no	no	no	no	no	no	yes	no	no	no	no	no	no	no	no	no	1
RAB2B	no	no	no	no	no	no	no	no	no	no	yes	no	no	no	no	no	no	no	no	no	1
RAB7A	no	no	no	no	no	no	no	no	no	no	yes	no	no	no	no	no	no	no	no	no	1
RAB6A	no	no	no	no	no	no	no	no	no	no	yes	no	no	no	no	no	no	no	no	no	1
RAB1A	no	no	no	no	no	no	no	no	no	no	yes	no	no	no	no	no	no	no	no	no	1
RAB1B	no	no	no	no	no	no	no	no	no	no	yes	no	no	no	no	no	no	no	no	no	1
RAC1	no	no	no	no	no	no	no	no	no	no	yes	no	no	no	no	no	no	no	no	no	1
SNF7	no	no	no	no	no	no	no	no	no	no	yes	no	no	no	no	no	no	no	no	no	1
ARL3	no	no	no	no	no	no	no	no	no	no	yes	no	no	no	no	no	no	no	no	no	1
ARF5	no	no	no	no	no	no	no	no	no	no	yes	no	no	no	no	no	no	no	no	no	1
HSPH1	no	no	no	no	no	no	no	no	no	no	yes	no	no	no	no	no	no	no	no	no	1
HSP90AA1	no	no	no	no	no	no	no	no	no	no	yes	no	no	no	no	no	no	no	no	no	1
HSP90AB1	no	no	no	no	no	no	no	no	no	no	yes	no	no	no	no	no	no	no	no	no	1
CCT3	no	no	no	no	no	no	no	no	no	no	yes	no	no	no	no	no	no	no	no	no	1
CCT8	no	no	no	no	no	no	no	no	no	no	yes	no	no	no	no	no	no	no	no	no	1
CCT4	no	no	no	no	no	no	no	no	no	no	yes	no	no	no	no	no	no	no	no	no	1
SGTA	no	no	no	no	no	no	no	no	no	no	yes	no	no	no	no	no	no	no	no	no	1
PPIB	no	no	no	no	no	no	no	no	no	no	yes	no	no	no	no	no	no	no	no	no	1
PRPF8	no	no	no	no	no	no	no	no	no	no	yes	no	no	no	no	no	no	no	no	no	1
EIF4G1	no	no	no	no	no	no	no	no	no	no	yes	no	no	no	no	no	no	no	no	no	1
EIF3A	no	no	no	no	no	no	no	no	no	no	yes	no	no	no	no	no	no	no	no	no	1
DHX9	no	no	no	no	no	no	no	no	no	no	yes	no	no	no	no	no	no	no	no	no	1
SMC4	no	no	no	no	no	no	no	no	no	no	yes	no	no	no	no	no	no	no	no	no	1
SF3B1	no	no	no	no	no	no	no	no	no	no	yes	no	no	no	no	no	no	no	no	no	1
SMC2	no	no	no	no	no	no	no	no	no	no	yes	no	no	no	no	no	no	no	no	no	1
MCM2	no	no	no	no	no	no	no	no	no	no	yes	no	no	no	no	no	no	no	no	no	1
MCM4	no	no	no	no	no	no	no	no	no	no	yes	no	no	no	no	no	no	no	no	no	1
MCM3	no	no	no	no	no	no	no	no	no	no	yes	no	no	no	no	no	no	no	no	no	1
MCM5	no	no	no	no	no	no	no	no	no	no	yes	no	no	no	no	no	no	no	no	no	1
MCM7	no	no	no	no	no	no	no	no	no	no	yes	no	no	no	no	no	no	no	no	no	1
HNRNPM	no	no	no	no	no	no	no	no	no	no	yes	no	no	no	no	no	no	no	no	no	1
SFPQ	no	no	no	no	no	no	no	no	no	no	yes	no	no	no	no	no	no	no	no	no	1
RBM39	no	no	no	no	no	no	no	no	no	no	yes	no	no	no	no	no	no	no	no	no	1
PTBP1	no	no	no	no	no	no	no	no	no	no	yes	no	no	no	no	no	no	no	no	no	1
NONO	no	no	no	no	no	no	no	no	no	no	yes	no	no	no	no	no	no	no	no	no	1
EIF4A1	no	no	no	no	no	no	no	no	no	no	yes	no	no	no	no	no	no	no	no	no	1
HNRNPA3	no	no	no	no	no	no	no	no	no	no	yes	no	no	no	no	no	no	no	no	no	1
ELAVL1	no	no	no	no	no	no	no	no	no	no	yes	no	no	no	no	no	no	no	no	no	1
HNRNPA2B1	no	no	no	no	no	no	no	no	no	no	yes	no	no	no	no	no	no	no	no	no	1
YBX1	no	no	no	no	no	no	no	no	no	no	yes	no	no	no	no	no	no	no	no	no	1
HNRNPA1	no	no	no	no	no	no	no	no	no	no	yes	no	no	no	no	no	no	no	no	no	1
TCEA1	no	no	no	no	no	no	no	no	no	no	yes	no	no	no	no	no	no	no	no	no	1
HNRNPAB	no	no	no	no	no	no	no	no	no	no	yes	no	no	no	no	no	no	no	no	no	1
PCNA	no	no	no	no	no	no	no	no	no	no	yes	no	no	no	no	no	no	no	no	no	1
TSN	no	no	no	no	no	no	no	no	no	no	yes	no	no	no	no	no	no	no	no	no	1
HMGB1	no	no	no	no	no	no	no	no	no	no	yes	no	no	no	no	no	no	no	no	no	1
HIST1H1D	no	no	no	no	no	no	no	no	no	no	yes	no	no	no	no	no	no	no	no	no	1
RPL17	no	no	no	no	no	no	no	no	no	no	yes	no	no	no	no	no	no	no	no	no	1
H2AFV	no	no	no	no	no	no	no	no	no	no	yes	no	no	no	no	no	no	no	no	no	1
MACF1	no	no	no	no	no	no	no	no	no	no	yes	no	no	no	no	no	no	no	no	no	1
PHB2	no	no	no	no	no	no	no	no	no	no	yes	no	no	no	no	no	no	no	no	no	1
PHB	no	no	no	no	no	no	no	no	no	no	yes	no	no	no	no	no	no	no	no	no	1
RAN	no	no	no	no	no	no	no	no	no	no	yes	no	no	no	no	no	no	no	no	no	1
RANBP1	no	no	no	no	no	no	no	no	no	no	yes	no	no	no	no	no	no	no	no	no	1
BAX	no	no	no	no	no	no	no	no	no	no	yes	no	no	no	no	no	no	no	no	no	1
NRAS	no	no	no	no	no	no	no	no	no	no	yes	no	no	no	no	no	no	no	no	no	1
RAP1A	no	no	no	no	no	no	no	no	no	no	yes	no	no	no	no	no	no	no	no	no	1
PDIA3	no	no	no	no	no	no	no	no	no	no	yes	no	no	no	no	no	no	no	no	no	1
PDIA6	no	no	no	no	no	no	no	no	no	no	yes	no	no	no	no	no	no	no	no	no	1
PRDX3	no	no	no	no	no	no	no	no	no	no	yes	no	no	no	no	no	no	no	no	no	1
MT-CO2	no	no	no	no	no	no	no	no	no	no	yes	no	no	no	no	no	no	no	no	no	1
GSTM1	no	no	no	no	no	no	no	no	no	no	yes	no	no	no	no	no	no	no	no	no	1
PRDX2	no	no	no	no	no	no	no	no	no	no	yes	no	yes	no	yes	no	no	no	no	no	1
DHFR	no	no	no	no	no	no	no	no	no	no	yes	no	no	no	no	no	no	no	no	no	1
USP9X	no	no	no	no	no	no	no	no	no	no	yes	no	no	no	no	no	no	no	no	no	1
UGGT1	no	no	no	no	no	no	no	no	no	no	yes	no	no	no	no	no	no	no	no	no	1
UBA1	no	no	no	no	no	no	no	no	no	no	yes	no	no	no	no	no	no	no	no	no	1
ENPEP	no	no	no	no	no	no	no	no	no	no	yes	no	no	no	no	no	no	no	no	no	1
USP5	no	no	no	no	no	no	no	no	no	no	yes	no	no	no	no	no	no	no	no	no	1
PPP2R1A	no	no	no	no	no	no	no	no	no	no	yes	no	no	no	no	no	no	no	no	no	1
PRKAG2	no	no	no	no	no	no	no	no	no	no	yes	no	no	no	no	no	no	no	no	no	1
CTSA	no	no	no	no	no	no	no	no	no	no	yes	no	no	no	no	no	no	no	no	no	1
PSMC6	no	no	no	no	no	no	no	no	no	no	yes	no	no	no	no	no	no	no	no	no	1
ACAT2	no	no	no	no	no	no	no	no	no	no	yes	no	no	no	no	no	no	no	no	no	1
Esterase B	no	no	no	no	no	no	no	no	no	no	yes	no	no	no	no	no	no	no	no	no	1
PSMA4	no	no	no	no	no	no	no	no	no	no	yes	no	no	no	no	no	no	no	no	no	1
PSMB4	no	no	no	no	no	no	no	no	no	no	yes	no	no	no	no	no	no	no	no	no	1
PSMA3	no	no	no	no	no	no	no	no	no	no	yes	no	no	no	no	no	no	no	no	no	1
PSMA7	no	no	no	no	no	no	no	no	no	no	yes	no	no	no	no	no	no	no	no	no	1
PSMA6	no	no	no	no	no	no	no	no	no	no	yes	no	no	no	no	no	no	no	no	no	1
PSMA1	no	no	no	no	no	no	no	no	no	no	yes	no	no	no	no	no	no	no	no	no	1
UBE2M	no	no	no	no	no	no	no	no	no	no	yes	no	no	no	no	no	no	no	no	no	1
UB	no	no	no	no	no	no	no	no	no	no	yes	no	no	no	no	no	no	no	no	no	1
RACK1	no	no	no	no	no	no	no	no	no	no	yes	no	no	no	no	no	no	no	no	no	1
TOMM22	no	no	no	no	no	no	no	no	no	no	yes	no	no	no	no	no	no	no	no	no	1
LYAR	no	no	no	no	no	no	no	no	no	no	yes	no	no	no	no	no	no	no	no	no	1
Myg1	no	no	no	no	no	no	no	no	no	no	yes	no	no	no	no	no	no	no	no	no	1
ATRN	no	no	no	no	no	no	no	no	no	no	no	yes	no	no	no	no	no	no	no	no	1
C4	no	no	no	no	no	no	no	no	no	no	no	yes	no	no	no	no	no	no	no	no	1
C5	no	no	no	no	no	no	no	no	no	no	no	yes	no	no	no	no	no	no	no	no	1
NDPK2	no	no	no	no	no	no	no	no	no	no	no	no	yes	no	no	no	no	no	no	no	1
HSP86	no	no	no	no	no	no	no	no	no	no	no	no	yes	no	no	no	no	no	no	no	1
HSPA8	no	no	no	no	no	no	no	no	no	no	no	no	yes	no	no	no	no	no	no	no	1
AHCY	no	no	no	no	no	no	no	no	no	no	no	no	yes	no	no	no	no	no	no	no	1
NP	no	no	no	no	no	no	no	no	no	no	no	no	yes	no	no	no	no	no	no	no	1
MUCDHL	no	no	no	no	no	no	no	no	no	no	no	no	yes	no	no	no	no	no	no	no	1
ALDH1A1	no	no	no	no	no	no	no	no	no	no	no	no	yes	no	no	no	no	no	no	no	1
BGN	no	no	no	no	no	no	no	no	no	no	no	no	no	yes	no	no	no	no	no	no	1
PEDF	no	no	no	no	no	no	no	no	no	no	no	no	no	yes	no	no	no	no	no	no	1
THBS-2	no	no	no	no	no	no	no	no	no	no	no	no	no	yes	no	no	no	no	no	no	1
βIGH3	no	no	no	no	no	no	no	no	no	no	no	no	no	yes	no	no	no	no	no	no	1
ITIH1	no	no	no	no	no	no	no	no	no	no	no	no	no	yes	no	no	no	no	no	no	1
EPPK1	no	no	no	no	no	no	no	no	no	no	no	no	no	yes	no	no	no	no	no	no	1
THBS2	no	no	no	no	no	no	no	no	no	no	no	no	no	yes	no	no	no	no	no	no	1
CTRB1	no	no	no	no	no	no	no	no	no	no	no	no	no	yes	no	no	no	no	no	no	1
AMY2B	no	no	no	no	no	no	no	no	no	no	no	no	no	yes	no	no	no	no	no	no	1
MYOF	no	no	no	no	no	no	no	no	no	no	no	no	no	yes	no	no	no	no	no	no	1
LRP1	no	no	no	no	no	no	no	no	no	no	no	no	no	yes	no	no	no	no	no	no	1
AHNAK	no	no	no	no	no	no	no	no	no	no	no	no	no	yes	no	no	no	no	no	no	1
C4A	no	no	no	no	no	no	no	no	no	no	no	no	no	yes	no	no	no	no	no	no	1
PRKDC	no	no	no	no	no	no	no	no	no	no	no	no	no	yes	no	no	no	no	no	no	1
SERPINF1	no	no	no	no	no	no	no	no	no	no	no	no	no	yes	no	no	no	no	no	no	1
COL6A3	no	no	no	no	no	no	no	no	no	no	no	no	no	yes	no	no	no	no	no	no	1
APOB	no	no	no	no	no	no	no	no	no	no	no	no	no	yes	no	no	no	no	no	no	1
PCOLCE	no	no	no	no	no	no	no	no	no	no	no	no	no	yes	no	no	no	no	no	no	1
FGB	no	no	no	no	no	no	no	no	no	no	no	no	no	yes	no	no	no	no	no	no	1
FGA	no	no	no	no	no	no	no	no	no	no	no	no	no	yes	no	no	no	no	no	no	1
ACAT1	no	no	no	no	no	no	no	no	no	no	no	no	no	yes	no	no	no	no	no	no	1
KNG1	no	no	no	no	no	no	no	no	no	no	no	no	no	yes	no	no	no	no	no	no	1
EMILIN1	no	no	no	no	no	no	no	no	no	no	no	no	no	yes	no	no	no	no	no	no	1
LAMC1	no	no	no	no	no	no	no	no	no	no	no	no	no	yes	no	no	no	no	no	no	1
LAMA2	no	no	no	no	no	no	no	no	no	no	no	no	no	yes	no	no	no	no	no	no	1
NID1	no	no	no	no	no	no	no	no	no	no	no	no	no	yes	no	no	no	no	no	no	1
FRAS1	no	no	no	no	no	no	no	no	no	no	no	no	no	yes	no	no	no	no	no	no	1
ACTG1	no	no	no	no	no	no	no	no	no	no	no	no	no	no	yes	no	no	no	no	no	1
AGR2	no	no	no	no	no	no	no	no	no	no	no	no	no	no	yes	yes	no	no	no	no	1
AMBP	no	no	no	no	no	no	no	no	no	no	no	no	no	no	yes	no	no	no	no	no	1
ANXA2	no	no	no	no	no	no	no	no	no	no	no	no	no	no	yes	no	no	no	no	no	1
CHGA	no	no	no	no	no	no	no	no	no	no	no	no	no	no	yes	no	no	no	no	no	1
CHGB	no	no	no	no	no	no	no	no	no	no	no	no	no	no	yes	no	no	no	no	no	1
SCG2	no	no	no	no	no	no	no	no	no	no	no	no	no	no	yes	no	no	no	no	no	1
CKB	no	no	no	no	no	no	no	no	no	no	no	no	no	no	yes	no	no	no	no	no	1
QPCT	no	no	no	no	no	no	no	no	no	no	no	no	no	no	yes	no	no	no	no	no	1
HSPA6	no	no	no	no	no	no	no	no	no	no	no	no	no	no	yes	no	no	no	no	no	1
HLA-C	no	no	no	no	no	no	no	no	no	no	no	no	no	no	yes	no	no	no	no	no	1
VGF	no	no	no	no	no	no	no	no	no	no	no	no	no	no	yes	no	no	no	no	no	1
RNASE1	no	no	no	no	no	no	no	no	no	no	no	no	no	no	no	yes	no	no	no	no	1
PIGR	no	no	no	no	no	no	no	no	no	no	no	no	no	no	no	yes	no	no	no	no	1
MUC5AC	no	no	no	no	no	no	no	no	no	no	no	no	no	no	no	yes	no	no	no	no	1
PRSS2	no	no	no	no	no	no	no	no	no	no	no	no	no	no	no	yes	no	no	no	no	1
MUC5B	no	no	no	no	no	no	no	no	no	no	no	no	no	no	no	yes	no	no	no	no	1
FCGBP	no	no	no	no	no	no	no	no	no	no	no	no	no	no	no	yes	no	no	no	no	1
VWA1	no	no	no	no	no	no	no	no	no	no	no	no	no	no	no	yes	no	no	no	no	1
SEMA3A	no	no	no	no	no	no	no	no	no	no	no	no	no	no	no	yes	no	no	no	no	1
SEMA3C	no	no	no	no	no	no	no	no	no	no	no	no	no	no	no	yes	no	no	no	no	1
SPOCK1	no	no	no	no	no	no	no	no	no	no	no	no	no	no	no	yes	no	no	no	no	1
MMP7	no	no	no	no	no	no	no	no	no	no	no	no	no	no	no	yes	no	no	no	no	1
SERPINA1	no	no	no	no	no	no	no	no	no	no	no	no	no	no	no	yes	no	no	no	no	1
PLAT	no	no	no	no	no	no	no	no	no	no	no	no	no	no	no	yes	no	no	no	no	1
NRP1	no	no	no	no	no	no	no	no	no	no	no	no	no	no	no	yes	no	no	no	no	1
ST14	no	no	no	no	no	no	no	no	no	no	no	no	no	no	no	yes	no	no	no	no	1
TGM2	no	no	no	no	no	no	no	no	no	no	no	no	no	no	no	yes	no	no	no	no	1
MFI2	no	no	no	no	no	no	no	no	no	no	no	no	no	no	no	yes	no	no	no	no	1
NAGLU	no	no	no	no	no	no	no	no	no	no	no	no	no	no	no	yes	no	no	no	no	1
CSF1	no	no	no	no	no	no	no	no	no	no	no	no	no	no	no	yes	no	no	no	no	1
CFB;C2	no	no	no	no	no	no	no	no	no	no	no	no	no	no	no	yes	no	no	no	no	1
RNASE4	no	no	no	no	no	no	no	no	no	no	no	no	no	no	no	yes	no	no	no	no	1
PLBD1	no	no	no	no	no	no	no	no	no	no	no	no	no	no	no	yes	no	no	no	no	1
LRG1	no	no	no	no	no	no	no	no	no	no	no	no	no	no	no	yes	no	no	no	no	1
LTBP3	no	no	no	no	no	no	no	no	no	no	no	no	no	no	no	yes	no	no	no	no	1
SIAE	no	no	no	no	no	no	no	no	no	no	no	no	no	no	no	yes	no	no	no	no	1
DPP7	no	no	no	no	no	no	no	no	no	no	no	no	no	no	no	yes	no	no	no	no	1
TGFB2	no	no	no	no	no	no	no	no	no	no	no	no	no	no	no	yes	no	no	no	no	1
B3GNT3	no	no	no	no	no	no	no	no	no	no	no	no	no	no	no	yes	no	no	no	no	1
CTSS	no	no	no	no	no	no	no	no	no	no	no	no	no	no	no	yes	no	no	no	no	1
LTBP1	no	no	no	no	no	no	no	no	no	no	no	no	no	no	no	yes	no	no	no	no	1
ACE	no	no	no	no	no	no	no	no	no	no	no	no	no	no	no	yes	no	no	no	no	1
LCN2	no	no	no	no	no	no	no	no	no	no	no	no	no	no	no	yes	no	no	no	no	1
CDH2	no	no	no	no	no	no	no	no	no	no	no	no	no	no	no	yes	no	no	no	no	1
MSLN	no	no	no	no	no	no	no	no	no	no	no	no	no	no	no	yes	no	no	no	no	1
SDCBP	no	no	no	no	no	no	no	no	no	no	no	no	no	no	no	yes	no	no	no	no	1
CXCL1	no	no	no	no	no	no	no	no	no	no	no	no	no	no	no	yes	no	no	no	no	1
CXCL5	no	no	no	no	no	no	no	no	no	no	no	no	no	no	no	yes	no	no	no	no	1
WFDC2	no	no	no	no	no	no	no	no	no	no	no	no	no	no	no	yes	no	no	no	no	1
NEU1	no	no	no	no	no	no	no	no	no	no	no	no	no	no	no	yes	no	no	no	no	1
SERPINB9	no	no	no	no	no	no	no	no	no	no	no	no	no	no	no	yes	no	no	no	no	1
RARRES1	no	no	no	no	no	no	no	no	no	no	no	no	no	no	no	yes	no	no	no	no	1
PLA2G15	no	no	no	no	no	no	no	no	no	no	no	no	no	no	no	yes	no	no	no	no	1
CTBS	no	no	no	no	no	no	no	no	no	no	no	no	no	no	no	yes	no	no	no	no	1
Muc5A	no	no	no	no	no	no	no	no	no	no	no	no	no	no	no	yes	no	no	no	no	1
C2	no	no	no	no	no	no	no	no	no	no	no	no	no	no	no	yes	no	no	no	no	1
KRT19	no	no	no	no	no	no	no	no	no	no	no	no	no	no	no	yes	no	no	no	no	1
ANXA4	no	no	no	no	no	no	no	no	no	no	no	no	no	no	no	yes	no	no	no	no	1
KRT7	no	no	no	no	no	no	no	no	no	no	no	no	no	no	no	yes	no	no	no	no	1
22 Kda protein	no	no	no	no	no	no	no	no	no	no	no	no	no	no	no	yes	no	no	no	no	1
KTR10	no	no	no	no	no	no	no	no	no	no	no	no	no	no	no	yes	no	no	no	no	1
HIST1H1C	no	no	no	no	no	no	no	no	no	no	no	no	no	no	no	yes	no	no	no	no	1
AHCYL2	no	no	no	no	no	no	no	no	no	no	no	no	no	no	no	yes	no	no	no	no	1
FAM3B	no	no	no	no	no	no	no	no	no	no	no	no	no	no	no	yes	no	no	no	no	1
OLFM4	no	no	no	no	no	no	no	no	no	no	no	no	no	no	no	yes	no	no	no	no	1
PGC	no	no	no	no	no	no	no	no	no	no	no	no	no	no	no	yes	no	no	no	no	1
TFF1	no	no	no	no	no	no	no	no	no	no	no	no	no	no	no	yes	no	no	no	no	1
SPINK1	no	no	no	no	no	no	no	no	no	no	no	no	no	no	no	yes	no	no	no	no	1
MUC 1	no	no	no	no	no	no	no	no	no	no	no	no	no	no	no	yes	no	no	no	no	1
PRSS8	no	no	no	no	no	no	no	no	no	no	no	no	no	no	no	yes	no	no	no	no	1
CIB1	no	no	no	no	no	no	no	no	no	no	no	no	no	no	no	yes	no	no	no	no	1
PROM1	no	no	no	no	no	no	no	no	no	no	no	no	no	no	no	yes	no	no	no	no	1
CRY2	no	no	no	no	no	no	no	no	no	no	no	no	no	no	no	yes	no	no	no	no	1
RBP4	no	no	no	no	no	no	no	no	no	no	no	no	no	no	no	yes	no	no	no	no	1
AGT	no	no	no	no	no	no	no	no	no	no	no	no	no	no	no	yes	no	no	no	no	1
CPA1	no	no	no	no	no	no	no	no	no	no	no	no	no	no	no	yes	no	no	no	no	1
CPA2	no	no	no	no	no	no	no	no	no	no	no	no	no	no	no	yes	no	no	no	no	1
GP2	no	no	no	no	no	no	no	no	no	no	no	no	no	no	no	yes	no	no	no	no	1
REG1A	no	no	no	no	no	no	no	no	no	no	no	no	no	no	no	yes	no	no	no	no	1
CTRC	no	no	no	no	no	no	no	no	no	no	no	no	no	no	no	yes	no	no	no	no	1
CPB1	no	no	no	no	no	no	no	no	no	no	no	no	no	no	no	yes	no	no	no	no	1
PNLIP	no	no	no	no	no	no	no	no	no	no	no	no	no	no	no	yes	no	no	no	no	1
SYCN	no	no	no	no	no	no	no	no	no	no	no	no	no	no	no	yes	no	no	no	no	1
REG1B	no	no	no	no	no	no	no	no	no	no	no	no	no	no	no	yes	no	no	no	no	1
CLPS	no	no	no	no	no	no	no	no	no	no	no	no	no	no	no	yes	no	no	no	no	1
PLA2G1B	no	no	no	no	no	no	no	no	no	no	no	no	no	no	no	yes	no	no	no	no	1
STIP-1	no	no	no	no	no	no	no	no	no	no	no	no	no	no	no	no	yes	no	no	no	1
HSP60	no	no	no	no	no	no	no	no	no	no	no	no	no	no	no	no	yes	no	no	no	1
GRP78	no	no	no	no	no	no	no	no	no	no	no	no	no	no	no	no	yes	no	no	no	1
17 kDa protein	no	no	no	no	no	no	no	no	no	no	no	no	no	no	no	no	no	yes	no	no	1
Similar to centaurin gamma-like family,member 1 isoform 2	no	no	no	no	no	no	no	no	no	no	no	no	no	no	no	no	no	yes	no	no	1
Centaurin, gamma-like family, member 7	no	no	no	no	no	no	no	no	no	no	no	no	no	no	no	no	no	yes	no	no	1
AGAP9	no	no	no	no	no	no	no	no	no	no	no	no	no	no	no	no	no	yes	no	no	1
Similar to centaurin, gamma-like family,member 1 isoform 2	no	no	no	no	no	no	no	no	no	no	no	no	no	no	no	no	no	yes	no	no	1
38 kDa protein	no	no	no	no	no	no	no	no	no	no	no	no	no	no	no	no	no	yes	no	no	1
C6orf21 variant protein (Fragment)	no	no	no	no	no	no	no	no	no	no	no	no	no	no	no	no	no	yes	no	no	1
Protein phosphatase 2	no	no	no	no	no	no	no	no	no	no	no	no	no	no	no	no	no	yes	no	no	1
MMP2	no	no	no	no	no	no	no	no	no	no	no	no	no	no	no	no	no	yes	no	no	1
97 kDa protein	no	no	no	no	no	no	no	no	no	no	no	no	no	no	no	no	no	yes	no	no	1
YTHDF2	no	no	no	no	no	no	no	no	no	no	no	no	no	no	no	no	no	yes	no	no	1
FLJ31222 protein	no	no	no	no	no	no	no	no	no	no	no	no	no	no	no	no	no	yes	no	no	1
Putative p150	no	no	no	no	no	no	no	no	no	no	no	no	no	no	no	no	no	yes	no	no	1
FER1L6	no	no	no	no	no	no	no	no	no	no	no	no	no	no	no	no	no	yes	no	no	1
RNF217	no	no	no	no	no	no	no	no	no	no	no	no	no	no	no	no	no	yes	no	no	1
GPRC6A	no	no	no	no	no	no	no	no	no	no	no	no	no	no	no	no	no	yes	no	no	1
Fibroblast growth factor receptor substrate 2 (FRS2)	no	no	no	no	no	no	no	no	no	no	no	no	no	no	no	no	no	yes	no	no	1
ARHGEF40	no	no	no	no	no	no	no	no	no	no	no	no	no	no	no	no	no	yes	no	no	1
EMILIN3	no	no	no	no	no	no	no	no	no	no	no	no	no	no	no	no	no	no	yes	no	1
KRT10	no	no	no	no	no	no	no	no	no	no	no	no	no	no	no	no	no	no	yes	no	1
Fzd5	no	no	no	no	no	no	no	no	no	no	no	no	no	no	no	no	no	no	yes	no	1
CD44	no	no	no	no	no	no	no	no	no	no	no	no	no	no	no	no	no	no	yes	no	1
KRT1	no	no	no	no	no	no	no	no	no	no	no	no	no	no	no	no	no	no	yes	no	1
RP26	no	no	no	no	no	no	no	no	no	no	no	no	no	no	no	no	no	no	no	yes	1
UBE2L3	no	no	no	no	no	no	no	no	no	no	no	no	no	no	no	no	no	no	no	yes	1
LMO7	no	no	no	no	no	no	no	no	no	no	no	no	no	no	no	no	no	no	no	yes	1
FILIP	no	no	no	no	no	no	no	no	no	no	no	no	no	no	no	no	no	no	no	yes	1
STXBP2	no	no	no	no	no	no	no	no	no	no	no	no	no	no	no	no	no	no	no	yes	1
CENPE	no	no	no	no	no	no	no	no	no	no	no	no	no	no	no	no	no	no	no	yes	1
PTPRJ	no	no	no	no	no	no	no	no	no	no	no	no	no	no	no	no	no	no	no	yes	1
ARHGEF15	no	no	no	no	no	no	no	no	no	no	no	no	no	no	no	no	no	no	no	yes	1
DAK	no	no	no	no	no	no	no	no	no	no	no	no	no	no	no	no	no	no	no	yes	1
PDXK	no	no	no	no	no	no	no	no	no	no	no	no	no	no	no	no	no	no	no	yes	1
RKIP	no	no	no	no	no	no	no	no	no	no	no	no	no	no	no	no	no	no	no	yes	1
AST	no	no	no	no	no	no	no	no	no	no	no	no	no	no	no	no	no	no	no	yes	1
PKP2	no	no	no	no	no	no	no	no	no	no	no	no	no	no	no	no	no	no	no	yes	1
CANT1	no	no	no	no	no	no	no	no	no	no	no	no	no	no	no	no	no	no	no	yes	1
S100A4	no	no	no	no	no	no	no	no	no	no	no	no	no	no	no	no	no	no	no	yes	1
HNRPD	no	no	no	no	no	no	no	no	no	no	no	no	no	no	no	no	no	no	no	yes	1
B-CAM	no	no	no	no	no	no	no	no	no	no	no	no	no	no	no	no	no	no	no	yes	1
PLAP	no	no	no	no	no	no	no	no	no	no	no	no	no	no	no	no	no	no	no	yes	1
LHPP	no	no	no	no	no	no	no	no	no	no	no	no	no	no	no	no	no	no	no	yes	1
RRBP1	no	no	no	no	no	no	no	no	no	no	no	no	no	no	no	no	no	no	no	yes	1
EFHD2	no	no	no	no	no	no	no	no	no	no	no	no	no	no	no	no	no	no	no	yes	1
Chd7	no	no	no	no	no	no	no	no	no	no	no	no	no	no	no	no	no	no	no	yes	1
GGH	no	no	no	no	no	no	no	no	no	no	no	no	no	no	no	no	no	no	no	yes	1
DJ-1	no	no	no	no	no	no	no	no	no	no	no	no	no	no	no	no	no	no	no	yes	1
TPP1	no	no	no	no	no	no	no	no	no	no	no	no	no	no	no	no	no	no	no	yes	1
SDCBP2	no	no	no	no	no	no	no	no	no	no	no	no	no	no	no	no	no	no	no	yes	1
BLVRB	no	no	no	no	no	no	no	no	no	no	no	no	no	no	no	no	no	no	no	yes	1
S100A16	no	no	no	no	no	no	no	no	no	no	no	no	no	no	no	no	no	no	no	yes	1
SEMA7A	no	no	no	no	no	no	no	no	no	no	no	no	no	no	no	no	no	no	no	yes	1
CHMP2B	no	no	no	no	no	no	no	no	no	no	no	no	no	no	no	no	no	no	no	yes	1
NSD1	no	no	no	no	no	no	no	no	no	no	no	no	no	no	no	no	no	no	no	yes	1
MB	no	no	no	no	no	no	no	no	no	no	no	no	no	no	no	no	no	no	no	yes	1
STIP1	no	no	no	no	no	no	no	no	no	no	no	no	no	no	no	no	no	no	no	yes	1
IFI30	no	no	no	no	no	no	no	no	no	no	no	no	no	no	no	no	no	no	no	yes	1
NME1-NME2 protein	no	no	no	no	no	no	no	no	no	no	no	no	no	no	no	no	no	no	no	yes	1
EphA2	no	no	no	no	no	no	no	no	no	no	no	no	no	no	no	no	no	no	no	yes	1
RNPEP	no	no	no	no	no	no	no	no	no	no	no	no	no	no	no	no	no	no	no	yes	1
ARMET	no	no	no	no	no	no	no	no	no	no	no	no	no	no	no	no	no	no	no	yes	1
SHMT2	no	no	no	no	no	no	no	no	no	no	no	no	no	no	no	no	no	no	no	yes	1
Eef1a1	no	no	no	no	no	no	no	no	no	no	no	no	no	no	no	no	no	no	no	yes	1
PRDX6	no	no	no	no	no	no	no	no	no	no	no	no	no	no	no	no	no	no	no	yes	1
CAT	no	no	no	no	no	no	no	no	no	no	no	no	no	no	no	no	no	no	no	yes	1
S100P	no	no	no	no	no	no	no	no	no	no	no	no	no	no	no	no	no	no	no	yes	1
OLA1	no	no	no	no	no	no	no	no	no	no	no	no	no	no	no	no	no	no	no	yes	1
SMAP1L	no	no	no	no	no	no	no	no	no	no	no	no	no	no	no	no	no	no	no	yes	1
AXL	no	no	no	no	no	no	no	no	no	no	no	no	no	no	no	no	no	no	no	yes	1
ACY1	no	no	no	no	no	no	no	no	no	no	no	no	no	no	no	no	no	no	no	yes	1
CA1	no	no	no	no	no	no	no	no	no	no	no	no	no	no	no	no	no	no	no	yes	1
PLCL2	no	no	no	no	no	no	no	no	no	no	no	no	no	no	no	no	no	no	no	yes	1
GPR126	no	no	no	no	no	no	no	no	no	no	no	no	no	no	no	no	no	no	no	yes	1
BPNT1	no	no	no	no	no	no	no	no	no	no	no	no	no	no	no	no	no	no	no	yes	1
SERPINB1	no	no	no	no	no	no	no	no	no	no	no	no	no	no	no	no	no	no	no	yes	1
CTSC	no	no	no	no	no	no	no	no	no	no	no	no	no	no	no	no	no	no	no	yes	1
ARF1	no	no	no	no	no	no	no	no	no	no	no	no	no	no	no	no	no	no	no	yes	1
NUDT5	no	no	no	no	no	no	no	no	no	no	no	no	no	no	no	no	no	no	no	yes	1
MYEF2	no	no	no	no	no	no	no	no	no	no	no	no	no	no	no	no	no	no	no	yes	1
RyR3	no	no	no	no	no	no	no	no	no	no	no	no	no	no	no	no	no	no	no	yes	1
BAIAP2	no	no	no	no	no	no	no	no	no	no	no	no	no	no	no	no	no	no	no	yes	1
HSPD1	no	no	no	no	no	no	no	no	no	no	no	no	no	no	no	no	no	no	no	yes	1
HEBP2	no	no	no	no	no	no	no	no	no	no	no	no	no	no	no	no	no	no	no	yes	1
PODXL	no	no	no	no	no	no	no	no	no	no	no	no	no	no	no	no	no	no	no	yes	1
TCN1	no	no	no	no	no	no	no	no	no	no	no	no	no	no	no	no	no	no	no	yes	1
BST2	no	no	no	no	no	no	no	no	no	no	no	no	no	no	no	no	no	no	no	yes	1
MMP-7	no	no	no	no	no	no	no	no	no	no	no	no	no	no	no	no	no	no	no	yes	1

## Sheet: Proteome
Proteome
Proteins/Uniprot symbol	Study1	Study2	Study3	Study4	Study5	Study6	Study7	Study8	Study9	Study10	Study11	Study12	Study13	Study14	Study15	Study16	Study17	Study18	Study19	Study20	Study21	Study22	Study23	Study24	Study25	Study26	Study27	Study28	Study29	Study30	Study31	Study32	Study33	Study34	Study35	Total of studies that identified this protein
ALB	no	no	no	no	no	no	yes	no	yes	yes	no	no	no	no	no	no	yes	no	yes	yes	no	no	yes	no	no	no	no	yes	yes	no	no	no	no	no	yes	10
ENO1	no	no	no	no	no	no	yes	yes	yes	yes	no	no	yes	no	no	no	yes	no	yes	yes	no	no	no	no	no	no	no	no	no	no	no	no	no	no	no	8
SERPINA1	no	no	no	no	no	no	no	no	no	no	yes	no	no	no	no	no	yes	no	yes	yes	yes	no	yes	no	no	no	no	no	yes	no	no	no	no	no	yes	8
FN1	yes	no	no	no	no	yes	no	yes	no	no	no	no	no	no	no	yes	no	no	yes	no	yes	no	no	no	no	no	no	no	no	no	no	no	no	no	no	6
VIM	no	yes	no	no	no	no	no	no	no	yes	no	yes	no	no	no	no	yes	yes	yes	no	no	no	no	no	no	no	no	no	no	no	no	no	no	no	no	6
TAGLN	no	no	no	no	no	yes	no	yes	yes	yes	yes	no	no	no	no	no	no	yes	no	no	no	no	no	no	no	no	no	no	no	no	no	no	no	no	no	6
TPM2	no	no	no	no	no	no	yes	no	yes	yes	no	yes	no	no	no	no	no	yes	no	yes	no	no	no	no	no	no	no	no	no	no	no	no	no	no	no	6
TF	no	no	yes	no	no	no	no	no	no	no	no	no	no	no	no	no	no	no	no	no	yes	no	yes	no	no	no	no	yes	yes	no	no	no	no	no	yes	6
ANXA2	no	no	no	no	no	no	no	no	yes	no	no	yes	no	no	no	no	yes	yes	yes	no	no	no	no	no	no	no	no	no	no	no	no	no	no	no	yes	6
HP	no	no	no	no	no	no	no	no	no	no	no	no	no	no	no	no	no	no	no	yes	no	no	yes	no	no	yes	no	yes	yes	no	no	yes	no	no	no	6
PRELP	yes	no	no	no	no	no	no	yes	no	no	no	no	yes	no	no	yes	no	no	no	no	yes	no	no	no	no	no	no	no	no	no	no	no	no	no	no	5
HSPB1	no	no	no	no	no	no	yes	no	yes	yes	no	no	no	no	no	no	yes	no	yes	no	no	no	no	no	no	no	no	no	no	no	no	no	no	no	no	5
LGALS1	no	no	no	no	no	no	yes	yes	no	no	yes	yes	no	no	no	yes	no	no	no	no	no	no	no	no	no	no	no	no	no	no	no	no	no	no	no	5
DPYSL3	no	no	no	no	no	no	no	yes	no	yes	no	no	yes	yes	yes	no	no	no	no	no	no	no	no	no	no	no	no	no	no	no	no	no	no	no	no	5
ALDH1A1	no	no	no	no	no	no	no	no	no	yes	yes	no	no	no	no	no	yes	yes	no	no	no	no	no	no	no	no	no	no	no	yes	no	no	no	no	no	5
KRT10	no	no	no	no	no	yes	no	no	yes	no	no	yes	no	no	no	no	no	no	no	no	no	no	no	no	no	no	no	no	no	yes	no	no	no	no	yes	5
REG1A	no	no	no	no	no	no	yes	no	no	no	yes	no	no	no	no	no	no	no	no	yes	no	no	no	no	yes	no	no	no	no	no	no	no	no	no	yes	5
APOE	no	no	no	no	no	no	no	yes	no	no	no	no	no	no	no	no	no	no	no	no	no	no	yes	no	no	yes	no	yes	no	no	yes	no	no	no	no	5
CTRB1	no	no	no	no	no	no	no	no	yes	yes	yes	no	no	no	no	no	yes	no	no	no	no	no	no	no	no	no	no	no	yes	no	no	no	no	no	no	5
HSPA5	no	no	no	no	no	no	yes	no	no	yes	no	yes	no	no	no	no	yes	no	no	no	no	no	no	no	no	no	no	no	no	no	no	no	no	no	no	4
CTSD	no	no	no	no	no	no	yes	no	no	yes	no	no	no	no	no	no	yes	no	no	yes	no	no	no	no	no	no	no	no	no	no	no	no	no	no	no	4
PRX1	no	no	no	no	no	no	yes	no	yes	no	no	yes	no	no	no	no	no	yes	no	no	no	no	no	no	no	no	no	no	no	no	no	no	no	no	no	4
PDIA3	no	no	no	no	no	no	no	no	yes	yes	no	yes	no	no	no	no	no	no	no	yes	no	no	no	no	no	no	no	no	no	no	no	no	no	no	no	4
HSPD1	no	no	no	no	no	no	no	no	no	yes	no	yes	no	no	no	no	no	yes	no	yes	no	no	no	no	no	no	no	no	no	no	no	no	no	no	no	4
PRDX4	no	no	no	no	no	no	no	no	no	yes	yes	yes	no	no	no	no	no	no	no	yes	no	no	no	no	no	no	no	no	no	no	no	no	no	no	no	4
TPI1	no	no	no	no	no	no	yes	no	no	no	no	no	no	no	no	no	no	yes	yes	no	no	no	no	no	no	no	no	no	no	yes	no	no	no	no	no	4
APOA1	no	no	yes	no	no	no	yes	yes	no	no	no	no	no	no	no	no	no	no	no	no	no	no	no	no	no	no	no	no	yes	no	no	no	no	no	no	4
S100A9	no	no	no	no	no	yes	no	no	no	no	no	no	no	no	no	no	no	no	yes	no	no	no	no	no	no	no	yes	no	no	no	no	no	no	no	yes	4
GSTP1	no	no	no	no	no	no	no	yes	no	no	no	no	no	no	yes	no	no	no	no	yes	no	no	no	no	no	no	no	no	yes	no	no	no	no	no	no	4
PARK7	no	no	no	no	no	no	no	no	yes	yes	no	no	no	no	no	no	no	no	yes	no	no	no	no	no	no	no	no	no	yes	no	no	no	no	no	no	4
CELA3A	no	no	no	no	no	no	no	no	no	yes	yes	no	no	no	no	no	yes	no	no	no	no	no	no	no	no	no	no	no	yes	no	no	no	no	no	no	4
CELA3B	no	no	no	no	no	no	no	no	no	yes	no	no	no	no	no	no	yes	no	no	yes	no	no	no	no	no	no	no	no	yes	no	no	no	no	no	no	4
APCS	no	no	no	no	no	no	no	no	no	yes	no	yes	no	no	no	no	no	no	no	no	no	no	yes	no	no	no	no	yes	no	no	no	no	no	no	no	4
PRSS1	no	no	no	no	no	no	no	no	no	yes	no	no	no	no	no	no	yes	no	no	yes	no	no	no	no	no	no	no	no	yes	no	no	no	no	no	no	4
VTN	no	no	no	no	no	no	no	no	no	no	no	yes	no	no	no	no	no	no	no	no	yes	no	yes	no	no	no	no	yes	no	no	no	no	no	no	no	4
HPX	no	no	no	no	no	no	no	no	no	no	no	no	no	no	no	no	no	no	no	no	yes	no	yes	no	no	no	no	yes	yes	no	no	no	no	no	no	4
EEF1A1	no	no	no	no	no	no	no	no	no	no	no	yes	no	no	no	no	no	yes	yes	no	no	no	no	no	no	no	no	no	no	yes	no	no	no	no	no	4
POSTN	yes	no	no	no	no	yes	no	yes	no	no	no	no	no	no	no	no	no	no	no	no	no	no	no	no	no	no	no	no	no	no	no	no	no	no	no	4
COL6A3	yes	no	no	no	no	yes	no	no	no	no	no	no	no	no	no	no	yes	no	no	no	no	no	no	no	no	no	no	no	no	no	no	no	no	no	no	3
PNLIPRP1	yes	no	no	no	no	no	no	no	no	yes	no	no	no	no	no	no	no	no	no	no	no	yes	no	no	no	no	no	no	no	no	no	no	no	no	no	3
PRSS2	no	no	yes	no	no	no	no	no	yes	yes	no	no	no	no	no	no	no	no	no	no	no	no	no	no	no	no	no	no	no	no	no	no	no	no	no	3
MSN	no	no	no	no	no	yes	no	no	no	no	no	no	yes	yes	no	no	no	no	no	no	no	no	no	no	no	no	no	no	no	no	no	no	no	no	no	3
PGK1	no	no	no	no	no	no	yes	no	no	no	no	yes	no	no	no	no	no	no	yes	no	no	no	no	no	no	no	no	no	no	no	no	no	no	no	no	3
ANXA5	no	no	no	no	no	no	yes	no	no	yes	no	yes	no	no	no	no	no	no	no	no	no	no	no	no	no	no	no	no	no	no	no	no	no	no	no	3
KRT19	no	no	no	no	no	no	no	yes	no	no	yes	no	no	no	no	no	yes	no	no	no	no	no	no	no	no	no	no	no	no	no	no	no	no	no	no	3
TPM4	no	no	no	no	no	no	no	yes	no	no	no	no	no	no	no	no	no	yes	yes	no	no	no	no	no	no	no	no	no	no	no	no	no	no	no	no	3
TPM1	no	no	no	no	no	no	no	yes	no	yes	no	no	no	no	no	no	no	yes	no	no	no	no	no	no	no	no	no	no	no	no	no	no	no	no	no	3
MVP	no	no	no	no	no	no	no	yes	no	no	no	no	yes	no	no	no	no	yes	no	no	no	no	no	no	no	no	no	no	no	no	no	no	no	no	no	3
PPIA	no	no	no	no	no	no	no	no	yes	no	no	no	no	no	no	no	no	yes	yes	no	no	no	no	no	no	no	no	no	no	no	no	no	no	no	no	3
GATM	no	no	no	no	no	no	no	no	yes	yes	no	no	no	no	no	no	yes	yes	yes	yes	yes	yes	yes	yes	yes	yes	yes	yes	yes	yes	yes	yes	yes	yes	yes	3
GAPDH	no	no	no	no	no	no	no	no	yes	yes	no	no	no	no	no	no	no	no	yes	no	no	no	no	no	no	no	no	no	no	no	no	no	no	no	no	3
CAPG	no	no	no	no	no	no	no	no	yes	yes	no	no	no	no	no	no	no	no	yes	no	no	no	no	no	no	no	no	no	no	no	no	no	no	no	no	3
HSPA8	no	no	no	no	no	no	no	no	yes	yes	no	no	no	no	no	no	no	no	yes	no	no	no	no	no	no	no	no	no	no	no	no	no	no	no	no	3
ANXA4	no	no	no	no	no	no	no	no	no	yes	no	no	no	no	no	no	no	yes	yes	no	no	no	no	no	no	no	no	no	no	no	no	no	no	no	no	3
DES	no	no	no	no	no	no	no	no	no	yes	no	no	no	no	no	yes	no	yes	no	no	no	no	no	no	no	no	no	no	no	no	no	no	no	no	no	3
MYL6	no	no	no	no	no	no	no	no	no	no	no	yes	no	no	no	no	no	yes	no	yes	no	no	no	no	no	no	no	no	no	no	no	no	no	no	no	3
PKM	no	no	no	no	no	no	no	no	no	no	no	no	no	yes	no	no	no	yes	no	yes	no	no	no	no	no	no	no	no	no	no	no	no	no	no	no	3
THBS1	no	no	no	no	no	yes	no	no	no	no	no	no	no	no	no	yes	no	no	no	no	yes	no	no	no	no	no	no	no	no	no	no	yes	no	no	no	3
APOH	no	no	no	no	no	no	no	yes	no	no	no	no	no	no	no	no	no	no	no	no	no	no	yes	no	no	no	no	yes	no	no	no	no	no	no	no	3
FGB	no	no	no	no	no	no	no	no	no	yes	no	no	no	no	no	no	no	no	no	yes	no	no	no	no	no	no	no	no	yes	no	no	no	no	no	no	3
PRSS3	no	no	no	no	no	no	no	no	no	yes	no	no	no	no	no	no	yes	no	no	no	no	no	no	no	no	no	no	no	yes	no	no	no	no	no	no	3
CPA2	no	no	no	no	no	no	no	no	no	no	yes	no	no	no	no	no	yes	no	no	no	no	no	no	no	no	no	no	no	yes	no	no	no	no	no	no	3
GSN	no	no	no	no	no	no	no	no	no	no	yes	no	no	no	no	no	no	no	no	yes	no	no	no	no	no	no	no	no	no	no	no	no	no	no	yes	3
GC	no	no	no	no	no	no	no	no	no	no	no	no	yes	no	no	no	no	no	no	no	no	no	no	no	no	no	no	no	yes	no	no	no	no	no	yes	3
F2	no	no	no	no	no	no	no	no	no	no	no	no	no	no	no	no	no	no	no	no	yes	no	yes	no	no	no	no	yes	no	no	no	no	no	no	no	3
OGN	yes	no	no	no	no	no	no	no	no	no	no	no	no	no	no	yes	no	no	no	no	no	no	no	no	no	no	no	no	no	no	no	no	no	no	no	2
LGALS3	yes	no	no	no	no	no	no	no	no	no	no	no	no	no	no	no	no	no	yes	no	no	no	no	no	no	no	no	no	no	no	no	no	no	no	no	2
GPX3	yes	no	no	no	no	no	no	no	no	no	no	no	no	no	no	yes	no	no	no	no	no	no	no	no	no	no	no	no	no	no	no	no	no	no	no	2
S100A10	yes	no	no	no	no	no	no	no	no	no	no	no	no	no	no	no	no	yes	no	no	no	no	no	no	no	no	no	no	no	no	no	no	no	no	no	2
TGFBI	yes	no	no	no	no	no	no	yes	no	no	no	no	no	no	no	no	no	no	no	no	no	no	no	no	no	no	no	no	no	no	no	no	no	no	no	2
CAP1	yes	no	no	no	no	no	no	no	no	no	no	no	yes	no	no	no	no	no	no	no	no	no	no	no	no	no	no	no	no	no	no	no	no	no	no	2
TGM2	yes	no	no	no	no	no	no	no	no	no	no	no	yes	no	no	no	no	no	no	no	no	no	no	no	no	no	no	no	no	no	no	no	no	no	no	2
CALD1	yes	no	no	no	no	no	no	no	no	no	no	no	no	yes	no	no	no	no	no	no	no	no	no	no	no	no	no	no	no	no	no	no	no	no	no	2
TIMP1	yes	no	no	no	no	no	no	no	no	no	no	no	no	no	no	no	no	no	no	no	yes	no	no	no	no	no	no	no	no	no	no	no	no	no	no	2
MFAP4	yes	no	no	no	no	no	no	no	no	no	no	yes	no	no	no	no	no	no	no	no	no	no	no	no	no	no	no	no	no	no	no	no	no	no	no	2
TNC	yes	no	no	no	no	no	no	no	no	no	no	no	no	no	no	no	no	no	no	no	yes	no	no	no	no	no	no	no	no	no	no	no	no	no	no	2
ANXA1	no	yes	no	no	no	no	no	no	no	no	no	no	no	no	no	no	yes	no	no	no	no	no	no	no	no	no	no	no	no	no	no	no	no	no	no	2
PD-ECGF	no	yes	no	no	no	no	yes	no	no	no	no	no	no	no	no	no	no	no	no	no	no	no	no	no	no	no	no	no	no	no	no	no	no	no	no	2
CFL1	no	yes	no	no	no	no	no	no	no	no	no	yes	no	no	no	no	no	no	no	no	no	no	no	no	no	no	no	no	no	no	no	no	no	no	no	2
FTL	no	no	no	no	no	yes	no	no	no	no	yes	no	no	no	no	no	no	no	no	no	no	no	no	no	no	no	no	no	no	no	no	no	no	no	no	2
KRT1	no	no	no	no	no	yes	no	no	no	no	no	no	no	no	no	yes	no	no	no	no	no	no	no	no	no	no	no	no	no	no	no	no	no	no	no	2
FLNA	no	no	no	no	no	yes	no	yes	no	no	no	no	no	no	no	no	no	no	no	no	no	no	no	no	no	no	no	no	no	no	no	no	no	no	no	2
LGALS3BP	no	no	no	no	no	yes	no	no	no	no	no	no	no	no	no	no	no	no	no	no	yes	no	no	no	no	no	no	no	no	no	no	no	no	no	no	2
MDH2	no	no	no	no	no	yes	no	no	no	no	no	no	no	no	no	no	no	yes	no	no	no	no	no	no	no	no	no	no	no	no	no	no	no	no	no	2
SERPINH1	no	no	no	no	no	yes	no	yes	no	no	no	no	no	no	no	no	no	no	no	no	no	no	no	no	no	no	no	no	no	no	no	no	no	no	no	2
VDAC1	no	no	no	no	no	yes	no	no	no	no	no	no	no	no	no	no	no	no	yes	no	no	no	no	no	no	no	no	no	no	no	no	no	no	no	no	2
CALR	no	no	no	no	no	no	yes	no	no	no	no	yes	no	no	no	no	no	no	no	no	no	no	no	no	no	no	no	no	no	no	no	no	no	no	no	2
CLIC1	no	no	no	no	no	no	yes	no	no	no	yes	no	no	no	no	no	no	no	no	no	no	no	no	no	no	no	no	no	no	no	no	no	no	no	no	2
ACTBL2	no	no	no	no	no	no	no	yes	no	no	no	no	no	no	no	no	yes	no	no	no	no	no	no	no	no	no	no	no	no	no	no	no	no	no	no	2
KRT7	no	no	no	no	no	no	no	yes	no	no	no	no	no	no	no	no	no	yes	no	no	no	no	no	no	no	no	no	no	no	no	no	no	no	no	no	2
TAGLN2	no	no	no	no	no	no	no	yes	no	no	no	no	no	yes	no	no	no	no	no	no	no	no	no	no	no	no	no	no	no	no	no	no	no	no	no	2
BGN	no	no	no	no	no	no	no	yes	no	no	no	no	no	no	no	yes	no	no	no	no	no	no	no	no	no	no	no	no	no	no	no	no	no	no	no	2
COL1A1	no	no	no	no	no	no	no	yes	no	no	no	no	no	no	no	yes	no	no	no	no	no	no	no	no	no	no	no	no	no	no	no	no	no	no	no	2
FBN1	no	no	no	no	no	no	no	yes	no	no	no	no	no	no	no	no	no	no	no	no	yes	no	no	no	no	no	no	no	no	no	no	no	no	no	no	2
LUM	no	no	no	no	no	no	no	yes	no	no	no	no	no	no	no	no	no	no	no	no	yes	no	no	no	no	no	no	no	no	no	no	no	no	no	no	2
S100A4	no	no	no	no	no	no	no	yes	no	no	no	no	no	no	no	yes	no	no	no	no	no	no	no	no	no	no	no	no	no	no	no	no	no	no	no	2
MUC5	no	no	no	no	no	no	no	yes	no	no	no	no	no	no	no	no	yes	no	no	no	no	no	no	no	no	no	no	no	no	no	no	no	no	no	no	2
ANXA3	no	no	no	no	no	no	no	yes	no	no	no	no	no	no	no	no	no	yes	no	no	no	no	no	no	no	no	no	no	no	no	no	no	no	no	no	2
LDHA	no	no	no	no	no	no	no	yes	no	no	no	no	no	no	no	yes	no	no	no	no	no	no	no	no	no	no	no	no	no	no	no	no	no	no	no	2
NME1	no	no	no	no	no	no	no	no	yes	no	no	no	no	no	no	no	no	no	yes	no	no	no	no	no	no	no	no	no	no	no	no	no	no	no	no	2
TKT	no	no	no	no	no	no	no	no	yes	no	no	yes	no	no	no	no	no	no	no	no	no	no	no	no	no	no	no	no	no	no	no	no	no	no	no	2
CPA1	no	no	no	no	no	no	no	no	yes	no	no	no	no	no	no	no	yes	no	no	no	no	no	no	no	no	no	no	no	no	no	no	no	no	no	no	2
SFN	no	no	no	no	no	no	no	no	yes	no	no	no	no	no	no	no	no	yes	no	no	no	no	no	no	no	no	no	no	no	no	no	no	no	no	no	2
CLU	no	no	no	no	no	no	no	no	yes	no	no	no	no	no	no	no	no	no	no	no	yes	no	no	no	no	no	no	no	no	no	no	no	no	no	no	2
TUBB2A	no	no	no	no	no	no	no	no	yes	no	no	yes	no	no	no	no	no	no	no	no	no	no	no	no	no	no	no	no	no	no	no	no	no	no	no	2
CPB1	no	no	no	no	no	no	no	no	no	yes	no	no	no	no	no	no	yes	no	no	no	no	no	no	no	no	no	no	no	no	no	no	no	no	no	no	2
ALDOA	no	no	no	no	no	no	no	no	no	yes	no	yes	no	no	no	no	no	no	no	no	no	no	no	no	no	no	no	no	no	no	no	no	no	no	no	2
ALDOC	no	no	no	no	no	no	no	no	no	yes	no	yes	no	no	no	no	no	no	no	no	no	no	no	no	no	no	no	no	no	no	no	no	no	no	no	2
ENO2	no	no	no	no	no	no	no	no	no	yes	yes	no	no	no	no	no	no	no	no	no	no	no	no	no	no	no	no	no	no	no	no	no	no	no	no	2
GNB1	no	no	no	no	no	no	no	no	no	yes	no	yes	no	no	no	no	no	no	no	no	no	no	no	no	no	no	no	no	no	no	no	no	no	no	no	2
AMY2A	no	no	no	no	no	no	no	no	no	yes	no	no	no	no	no	no	yes	no	no	no	no	no	no	no	no	no	no	no	no	no	no	no	no	no	no	2
PNLIP	no	no	no	no	no	no	no	no	no	yes	no	no	no	no	no	no	no	no	no	no	no	yes	no	no	no	no	no	no	no	no	no	no	no	no	no	2
PGAM1	no	no	no	no	no	no	no	no	no	yes	no	yes	no	no	no	no	no	no	no	no	no	no	no	no	no	no	no	no	no	no	no	no	no	no	no	2
PPIB	no	no	no	no	no	no	no	no	no	no	no	yes	no	no	no	no	no	no	yes	no	no	no	no	no	no	no	no	no	no	no	no	no	no	no	no	2
ARHGDIA	no	no	no	no	no	no	no	no	no	no	no	yes	no	no	no	no	no	no	yes	no	no	no	no	no	no	no	no	no	no	no	no	no	no	no	no	2
PSAP	no	no	no	no	no	no	no	no	no	no	no	no	yes	no	no	no	no	no	no	no	yes	no	no	no	no	no	no	no	no	no	no	no	no	no	no	2
ACTB	no	no	no	no	no	no	no	no	no	no	no	no	no	no	no	no	yes	no	no	yes	no	no	no	no	no	no	no	no	no	no	no	no	no	no	no	2
P4HB	no	no	no	no	no	no	no	no	no	no	no	no	no	no	no	no	yes	no	no	yes	no	no	no	no	no	no	no	no	no	no	no	no	no	no	no	2
PNLIPRP2	no	no	no	no	no	no	no	no	no	no	no	no	no	no	no	no	yes	no	no	no	no	yes	no	no	no	no	no	no	no	no	no	no	no	no	no	2
ACTA1	no	no	no	no	no	no	no	no	no	no	no	no	no	no	no	no	no	yes	yes	no	no	no	no	no	no	no	no	no	no	no	no	no	no	no	no	2
MRCL3	no	no	no	no	no	no	no	no	no	no	no	no	no	no	no	no	no	yes	yes	no	no	no	no	no	no	no	no	no	no	no	no	no	no	no	no	2
ACTG1	no	no	no	no	no	no	no	no	no	no	no	no	no	no	no	no	no	no	yes	yes	no	no	no	no	no	no	no	no	no	no	no	no	no	no	no	2
S100A8	no	no	no	no	no	no	no	no	no	no	no	no	no	no	no	no	no	no	no	no	no	no	no	no	no	no	no	no	no	no	no	no	no	no	no	2
LMCD1	no	no	no	no	no	no	no	yes	no	no	no	no	no	no	no	no	no	no	no	no	no	no	no	no	no	no	no	no	no	no	no	no	no	no	yes	2
SOD2	no	no	no	no	no	no	no	no	yes	no	no	no	no	no	no	no	no	no	no	no	no	no	no	no	no	no	no	no	yes	no	no	no	no	no	no	2
FGG	no	no	no	no	no	no	no	no	no	yes	no	no	no	no	no	no	no	no	no	no	no	no	no	no	no	yes	no	no	no	no	no	no	no	no	no	2
PLEC	no	no	no	no	no	no	no	no	no	no	no	no	yes	no	no	no	no	no	no	no	no	no	no	no	no	no	no	no	no	no	no	no	yes	no	no	2
MACF1	no	no	no	no	no	no	no	no	no	no	no	no	no	no	no	no	no	no	no	yes	no	no	no	no	no	no	no	no	no	no	no	no	yes	no	no	2
PCLO	no	no	no	no	no	no	no	no	no	no	no	no	no	no	no	no	no	no	no	yes	no	no	no	no	no	no	no	no	no	no	no	no	yes	no	no	2
ORM1	no	no	no	no	no	no	no	no	no	no	no	no	no	no	no	no	no	no	no	no	yes	no	no	no	no	no	no	no	no	no	no	no	no	no	yes	2
AHSG	no	no	no	no	no	no	no	no	no	no	no	no	no	no	no	no	no	no	no	no	yes	no	no	no	no	no	no	yes	no	no	no	no	no	no	no	2
KNG1	no	no	no	no	no	no	no	no	no	no	no	no	no	no	no	no	no	no	no	no	yes	no	no	no	no	no	no	no	no	no	no	no	no	no	yes	2
GDI2	yes	no	no	no	no	no	no	no	no	no	no	no	no	no	no	no	no	no	no	no	no	no	no	no	no	no	no	no	no	no	no	no	no	no	no	1
ASPN	yes	no	no	no	no	no	no	no	no	no	no	no	no	no	no	no	no	no	no	no	no	no	no	no	no	no	no	no	no	no	no	no	no	no	no	1
CAPN1	yes	no	no	no	no	no	no	no	no	no	no	no	no	no	no	no	no	no	no	no	no	no	no	no	no	no	no	no	no	no	no	no	no	no	no	1
CMA1	yes	no	no	no	no	no	no	no	no	no	no	no	no	no	no	no	no	no	no	no	no	no	no	no	no	no	no	no	no	no	no	no	no	no	no	1
COL4A2	yes	no	no	no	no	no	no	no	no	no	no	no	no	no	no	no	no	no	no	no	no	no	no	no	no	no	no	no	no	no	no	no	no	no	no	1
DPEP1	yes	no	no	no	no	no	no	no	no	no	no	no	no	no	no	no	no	no	no	no	no	no	no	no	no	no	no	no	no	no	no	no	no	no	no	1
SOD3	yes	no	no	no	no	no	no	no	no	no	no	no	no	no	no	no	no	no	no	no	no	no	no	no	no	no	no	no	no	no	no	no	no	no	no	1
GNAI2	yes	no	no	no	no	no	no	no	no	no	no	no	no	no	no	no	no	no	no	no	no	no	no	no	no	no	no	no	no	no	no	no	no	no	no	1
HNRNPU	yes	no	no	no	no	no	no	no	no	no	no	no	no	no	no	no	no	no	no	no	no	no	no	no	no	no	no	no	no	no	no	no	no	no	no	1
LAMA4	yes	no	no	no	no	no	no	no	no	no	no	no	no	no	no	no	no	no	no	no	no	no	no	no	no	no	no	no	no	no	no	no	no	no	no	1
LTBP2	yes	no	no	no	no	no	no	no	no	no	no	no	no	no	no	no	no	no	no	no	no	no	no	no	no	no	no	no	no	no	no	no	no	no	no	1
OLFML1	yes	no	no	no	no	no	no	no	no	no	no	no	no	no	no	no	no	no	no	no	no	no	no	no	no	no	no	no	no	no	no	no	no	no	no	1
ATP1A4	yes	no	no	no	no	no	no	no	no	no	no	no	no	no	no	no	no	no	no	no	no	no	no	no	no	no	no	no	no	no	no	no	no	no	no	1
THBS2	yes	no	no	no	no	no	no	no	no	no	no	no	no	no	no	no	no	no	no	no	no	no	no	no	no	no	no	no	no	no	no	no	no	no	no	1
ATP6 V1A	yes	no	no	no	no	no	no	no	no	no	no	no	no	no	no	no	no	no	no	no	no	no	no	no	no	no	no	no	no	no	no	no	no	no	no	1
EHD2	yes	no	no	no	no	no	no	no	no	no	no	no	no	no	no	no	no	no	no	no	no	no	no	no	no	no	no	no	no	no	no	no	no	no	no	1
IQGAP1	yes	no	no	no	no	no	no	no	no	no	no	no	no	no	no	no	no	no	no	no	no	no	no	no	no	no	no	no	no	no	no	no	no	no	no	1
DCN	yes	no	no	no	no	no	no	no	no	no	no	no	no	no	no	no	no	no	no	no	no	no	no	no	no	no	no	no	no	no	no	no	no	no	no	1
MMP2	yes	no	no	no	no	no	no	no	no	no	no	no	no	no	no	no	no	no	no	no	no	no	no	no	no	no	no	no	no	no	no	no	no	no	no	1
BST1	yes	no	no	no	no	no	no	no	no	no	no	no	no	no	no	no	no	no	no	no	no	no	no	no	no	no	no	no	no	no	no	no	no	no	no	1
AGRN	yes	no	no	no	no	no	no	no	no	no	no	no	no	no	no	no	no	no	no	no	no	no	no	no	no	no	no	no	no	no	no	no	no	no	no	1
ALPL	yes	no	no	no	no	no	no	no	no	no	no	no	no	no	no	no	no	no	no	no	no	no	no	no	no	no	no	no	no	no	no	no	no	no	no	1
AMY1A	yes	no	no	no	no	no	no	no	no	no	no	no	no	no	no	no	no	no	no	no	no	no	no	no	no	no	no	no	no	no	no	no	no	no	no	1
AGT	yes	no	no	no	no	no	no	no	no	no	no	no	no	no	no	no	no	no	no	no	no	no	no	no	no	no	no	no	no	no	no	no	no	no	no	1
ANXA7	yes	no	no	no	no	no	no	no	no	no	no	no	no	no	no	no	no	no	no	no	no	no	no	no	no	no	no	no	no	no	no	no	no	no	no	1
BASPN1	yes	no	no	no	no	no	no	no	no	no	no	no	no	no	no	no	no	no	no	no	no	no	no	no	no	no	no	no	no	no	no	no	no	no	no	1
CPE	yes	no	no	no	no	no	no	no	no	no	no	no	no	no	no	no	no	no	no	no	no	no	no	no	no	no	no	no	no	no	no	no	no	no	no	1
ENTPD1	yes	no	no	no	no	no	no	no	no	no	no	no	no	no	no	no	no	no	no	no	no	no	no	no	no	no	no	no	no	no	no	no	no	no	no	1
EFEMP1	yes	no	no	no	no	no	no	no	no	no	no	no	no	no	no	no	no	no	no	no	no	no	no	no	no	no	no	no	no	no	no	no	no	no	no	1
FBLN1	yes	no	no	no	no	no	no	no	no	no	no	no	no	no	no	no	no	no	no	no	no	no	no	no	no	no	no	no	no	no	no	no	no	no	no	1
HLA-DQA2	yes	no	no	no	no	no	no	no	no	no	no	no	no	no	no	no	no	no	no	no	no	no	no	no	no	no	no	no	no	no	no	no	no	no	no	1
ITGA1	yes	no	no	no	no	no	no	no	no	no	no	no	no	no	no	no	no	no	no	no	no	no	no	no	no	no	no	no	no	no	no	no	no	no	no	1
LAMA2	yes	no	no	no	no	no	no	no	no	no	no	no	no	no	no	no	no	no	no	no	no	no	no	no	no	no	no	no	no	no	no	no	no	no	no	1
LSAMP	yes	no	no	no	no	no	no	no	no	no	no	no	no	no	no	no	no	no	no	no	no	no	no	no	no	no	no	no	no	no	no	no	no	no	no	1
LPP	yes	no	no	no	no	no	no	no	no	no	no	no	no	no	no	no	no	no	no	no	no	no	no	no	no	no	no	no	no	no	no	no	no	no	no	1
MYOF	yes	no	no	no	no	no	no	no	no	no	no	no	no	no	no	no	no	no	no	no	no	no	no	no	no	no	no	no	no	no	no	no	no	no	no	1
NID1	yes	no	no	no	no	no	no	no	no	no	no	no	no	no	no	no	no	no	no	no	no	no	no	no	no	no	no	no	no	no	no	no	no	no	no	1
PICALM	yes	no	no	no	no	no	no	no	no	no	no	no	no	no	no	no	no	no	no	no	no	no	no	no	no	no	no	no	no	no	no	no	no	no	no	1
PODN	yes	no	no	no	no	no	no	no	no	no	no	no	no	no	no	no	no	no	no	no	no	no	no	no	no	no	no	no	no	no	no	no	no	no	no	1
ATP12A	yes	no	no	no	no	no	no	no	no	no	no	no	no	no	no	no	no	no	no	no	no	no	no	no	no	no	no	no	no	no	no	no	no	no	no	1
LRP1	yes	no	no	no	no	no	no	no	no	no	no	no	no	no	no	no	no	no	no	no	no	no	no	no	no	no	no	no	no	no	no	no	no	no	no	1
RAP1B	yes	no	no	no	no	no	no	no	no	no	no	no	no	no	no	no	no	no	no	no	no	no	no	no	no	no	no	no	no	no	no	no	no	no	no	1
NAPA	yes	no	no	no	no	no	no	no	no	no	no	no	no	no	no	no	no	no	no	no	no	no	no	no	no	no	no	no	no	no	no	no	no	no	no	1
BSG	yes	no	no	no	no	no	no	no	no	no	no	no	no	no	no	no	no	no	no	no	no	no	no	no	no	no	no	no	no	no	no	no	no	no	no	1
SEPT9	yes	no	no	no	no	no	no	no	no	no	no	no	no	no	no	no	no	no	no	no	no	no	no	no	no	no	no	no	no	no	no	no	no	no	no	1
AP2B1	yes	no	no	no	no	no	no	no	no	no	no	no	no	no	no	no	no	no	no	no	no	no	no	no	no	no	no	no	no	no	no	no	no	no	no	1
TMEM62	yes	no	no	no	no	no	no	no	no	no	no	no	no	no	no	no	no	no	no	no	no	no	no	no	no	no	no	no	no	no	no	no	no	no	no	1
NDRG1	yes	no	no	no	no	no	no	no	no	no	no	no	no	no	no	no	no	no	no	no	no	no	no	no	no	no	no	no	no	no	no	no	no	no	no	1
SH3GLB2	no	yes	no	no	no	no	no	no	no	no	no	no	no	no	no	no	no	no	no	no	no	no	no	no	no	no	no	no	no	no	no	no	no	no	no	1
MTG2	no	no	yes	no	no	no	no	no	no	no	no	no	no	no	no	no	no	no	no	no	no	no	no	no	no	no	no	no	no	no	no	no	no	no	no	1
ZNF112	no	no	yes	no	no	no	no	no	no	no	no	no	no	no	no	no	no	no	no	no	no	no	no	no	no	no	no	no	no	no	no	no	no	no	no	1
DSP	no	no	no	yes	no	no	no	no	no	no	no	no	no	no	no	no	no	no	no	no	no	no	no	no	no	no	no	no	no	no	no	no	no	no	no	1
LAMC2	no	no	no	yes	no	no	no	no	no	no	no	no	no	no	no	no	no	no	no	no	no	no	no	no	no	no	no	no	no	no	no	no	no	no	no	1
GP73	no	no	no	yes	no	no	no	no	no	no	no	no	no	no	no	no	no	no	no	no	no	no	no	no	no	no	no	no	no	no	no	no	no	no	no	1
DSG2	no	no	no	yes	no	no	no	no	no	no	no	no	no	no	no	no	no	no	no	no	no	no	no	no	no	no	no	no	no	no	no	no	no	no	no	1
TSPAN1	no	no	no	yes	no	no	no	no	no	no	no	no	no	no	no	no	no	no	no	no	no	no	no	no	no	no	no	no	no	no	no	no	no	no	no	1
MSLN	no	no	no	yes	no	no	no	no	no	no	no	no	no	no	no	no	no	no	no	no	no	no	no	no	no	no	no	no	no	no	no	no	no	no	no	1
ALPPL	no	no	no	yes	no	no	no	no	no	no	no	no	no	no	no	no	no	no	no	no	no	no	no	no	no	no	no	no	no	no	no	no	no	no	no	1
CDH17	no	no	no	yes	no	no	no	no	no	no	no	no	no	no	no	no	no	no	no	no	no	no	no	no	no	no	no	no	no	no	no	no	no	no	no	1
MUC13	no	no	no	yes	no	no	no	no	no	no	no	no	no	no	no	no	no	no	no	no	no	no	no	no	no	no	no	no	no	no	no	no	no	no	no	1
S100A14	no	no	no	yes	no	no	no	no	no	no	no	no	no	no	no	no	no	no	no	no	no	no	no	no	no	no	no	no	no	no	no	no	no	no	no	1
FXYD3	no	no	no	yes	no	no	no	no	no	no	no	no	no	no	no	no	no	no	no	no	no	no	no	no	no	no	no	no	no	no	no	no	no	no	no	1
AF6	no	no	no	yes	no	no	no	no	no	no	no	no	no	no	no	no	no	no	no	no	no	no	no	no	no	no	no	no	no	no	no	no	no	no	no	1
CLEC13B	no	no	no	yes	no	no	no	no	no	no	no	no	no	no	no	no	no	no	no	no	no	no	no	no	no	no	no	no	no	no	no	no	no	no	no	1
TSPAN8	no	no	no	yes	no	no	no	no	no	no	no	no	no	no	no	no	no	no	no	no	no	no	no	no	no	no	no	no	no	no	no	no	no	no	no	1
TPBG	no	no	no	yes	no	no	no	no	no	no	no	no	no	no	no	no	no	no	no	no	no	no	no	no	no	no	no	no	no	no	no	no	no	no	no	1
MUC4	no	no	no	yes	no	no	no	no	no	no	no	no	no	no	no	no	no	no	no	no	no	no	no	no	no	no	no	no	no	no	no	no	no	no	no	1
CA19-9	no	no	no	no	yes	no	no	no	no	no	no	no	no	no	no	no	no	no	no	no	no	no	no	no	no	no	no	no	no	no	no	no	no	no	no	1
Proline	no	no	no	no	yes	no	no	no	no	no	no	no	no	no	no	no	no	no	no	no	no	no	no	no	no	no	no	no	no	no	no	no	no	no	no	1
Sphingomyelin	no	no	no	no	yes	no	no	no	no	no	no	no	no	no	no	no	no	no	no	no	no	no	no	no	no	no	no	no	no	no	no	no	no	no	no	1
Phosphatidylcholine	no	no	no	no	yes	no	no	no	no	no	no	no	no	no	no	no	no	no	no	no	no	no	no	no	no	no	no	no	no	no	no	no	no	no	no	1
Isocitrate	no	no	no	no	yes	no	no	no	no	no	no	no	no	no	no	no	no	no	no	no	no	no	no	no	no	no	no	no	no	no	no	no	no	no	no	1
Sphinganine-1-phosphate	no	no	no	no	yes	no	no	no	no	no	no	no	no	no	no	no	no	no	no	no	no	no	no	no	no	no	no	no	no	no	no	no	no	no	no	1
Histidine	no	no	no	no	yes	no	no	no	no	no	no	no	no	no	no	no	no	no	no	no	no	no	no	no	no	no	no	no	no	no	no	no	no	no	no	1
Pyruvate	no	no	no	no	yes	no	no	no	no	no	no	no	no	no	no	no	no	no	no	no	no	no	no	no	no	no	no	no	no	no	no	no	no	no	no	1
Ceramide	no	no	no	no	yes	no	no	no	no	no	no	no	no	no	no	no	no	no	no	no	no	no	no	no	no	no	no	no	no	no	no	no	no	no	no	1
ECH1	no	no	no	no	no	yes	no	no	no	no	no	no	no	no	no	no	no	no	no	no	no	no	no	no	no	no	no	no	no	no	no	no	no	no	no	1
OLFM4	no	no	no	no	no	yes	no	no	no	no	no	no	no	no	no	no	no	no	no	no	no	no	no	no	no	no	no	no	no	no	no	no	no	no	no	1
ALDH18A1	no	no	no	no	no	yes	no	no	no	no	no	no	no	no	no	no	no	no	no	no	no	no	no	no	no	no	no	no	no	no	no	no	no	no	no	1
MPO	no	no	no	no	no	yes	no	no	no	no	no	no	no	no	no	no	no	no	no	no	no	no	no	no	no	no	no	no	no	no	no	no	no	no	no	1
STOML2	no	no	no	no	no	yes	no	no	no	no	no	no	no	no	no	no	no	no	no	no	no	no	no	no	no	no	no	no	no	no	no	no	no	no	no	1
SLC2A1	no	no	no	no	no	yes	no	no	no	no	no	no	no	no	no	no	no	no	no	no	no	no	no	no	no	no	no	no	no	no	no	no	no	no	no	1
ANXA10	no	no	no	no	no	yes	no	no	no	no	no	no	no	no	no	no	no	no	no	no	no	no	no	no	no	no	no	no	no	no	no	no	no	no	no	1
PYCARD	no	no	no	no	no	yes	no	no	no	no	no	no	no	no	no	no	no	no	no	no	no	no	no	no	no	no	no	no	no	no	no	no	no	no	no	1
CEACAM6	no	no	no	no	no	yes	no	no	no	no	no	no	no	no	no	no	no	no	no	no	no	no	no	no	no	no	no	no	no	no	no	no	no	no	no	1
HSPE1	no	no	no	no	no	yes	no	no	no	no	no	no	no	no	no	no	no	no	no	no	no	no	no	no	no	no	no	no	no	no	no	no	no	no	no	1
EFHD2	no	no	no	no	no	yes	no	no	no	no	no	no	no	no	no	no	no	no	no	no	no	no	no	no	no	no	no	no	no	no	no	no	no	no	no	1
ERO1A	no	no	no	no	no	yes	no	no	no	no	no	no	no	no	no	no	no	no	no	no	no	no	no	no	no	no	no	no	no	no	no	no	no	no	no	1
GSTK1	no	no	no	no	no	yes	no	no	no	no	no	no	no	no	no	no	no	no	no	no	no	no	no	no	no	no	no	no	no	no	no	no	no	no	no	1
ITGB4	no	no	no	no	no	yes	no	no	no	no	no	no	no	no	no	no	no	no	no	no	no	no	no	no	no	no	no	no	no	no	no	no	no	no	no	1
LYZ	no	no	no	no	no	yes	no	no	no	no	no	no	no	no	no	no	no	no	no	no	no	no	no	no	no	no	no	no	no	no	no	no	no	no	no	1
PLBD1	no	no	no	no	no	yes	no	no	no	no	no	no	no	no	no	no	no	no	no	no	no	no	no	no	no	no	no	no	no	no	no	no	no	no	no	1
PML	no	no	no	no	no	yes	no	no	no	no	no	no	no	no	no	no	no	no	no	no	no	no	no	no	no	no	no	no	no	no	no	no	no	no	no	1
S100P	no	no	no	no	no	yes	no	no	no	no	no	no	no	no	no	no	no	no	no	no	no	no	no	no	no	no	no	no	no	no	no	no	no	no	no	1
SH3BGRL3	no	no	no	no	no	yes	no	no	no	no	no	no	no	no	no	no	no	no	no	no	no	no	no	no	no	no	no	no	no	no	no	no	no	no	no	1
SSBP1	no	no	no	no	no	yes	no	no	no	no	no	no	no	no	no	no	no	no	no	no	no	no	no	no	no	no	no	no	no	no	no	no	no	no	no	1
VCP	no	no	no	no	no	yes	no	no	no	no	no	no	no	no	no	no	no	no	no	no	no	no	no	no	no	no	no	no	no	no	no	no	no	no	no	1
ACAT1	no	no	no	no	no	yes	no	no	no	no	no	no	no	no	no	no	no	no	no	no	no	no	no	no	no	no	no	no	no	no	no	no	no	no	no	1
TLN1	no	no	no	no	no	yes	no	no	no	no	no	no	no	no	no	no	no	no	no	no	no	no	no	no	no	no	no	no	no	no	no	no	no	no	no	1
ALDH2	no	no	no	no	no	yes	no	no	no	no	no	no	no	no	no	no	no	no	no	no	no	no	no	no	no	no	no	no	no	no	no	no	no	no	no	1
PGM1	no	no	no	no	no	yes	no	no	no	no	no	no	no	no	no	no	no	no	no	no	no	no	no	no	no	no	no	no	no	no	no	no	no	no	no	1
ATIC	no	no	no	no	no	yes	no	no	no	no	no	no	no	no	no	no	no	no	no	no	no	no	no	no	no	no	no	no	no	no	no	no	no	no	no	1
UNG	no	no	no	no	no	no	yes	no	no	no	no	no	no	no	no	no	no	no	no	no	no	no	no	no	no	no	no	no	no	no	no	no	no	no	no	1
TUBA6	no	no	no	no	no	no	yes	no	no	no	no	no	no	no	no	no	no	no	no	no	no	no	no	no	no	no	no	no	no	no	no	no	no	no	no	1
TUBB5	no	no	no	no	no	no	yes	no	no	no	no	no	no	no	no	no	no	no	no	no	no	no	no	no	no	no	no	no	no	no	no	no	no	no	no	1
Chain A, HSA	no	no	no	no	no	no	yes	no	no	no	no	no	no	no	no	no	no	no	no	no	no	no	no	no	no	no	no	no	no	no	no	no	no	no	no	1
MnSOD	no	no	no	no	no	no	yes	no	no	no	no	no	no	no	no	no	no	no	no	no	no	no	no	no	no	no	no	no	no	no	no	no	no	no	no	1
MLC1	no	no	no	no	no	no	yes	no	no	no	no	no	no	no	no	no	no	no	no	no	no	no	no	no	no	no	no	no	no	no	no	no	no	no	no	1
REG1B	no	no	no	no	no	no	yes	no	no	no	no	no	no	no	no	no	no	no	no	no	no	no	no	no	no	no	no	no	no	no	no	no	no	no	no	1
EZR	no	no	no	no	no	no	no	yes	no	no	no	no	no	no	no	no	no	no	no	no	no	no	no	no	no	no	no	no	no	no	no	no	no	no	no	1
FLNC	no	no	no	no	no	no	no	yes	no	no	no	no	no	no	no	no	no	no	no	no	no	no	no	no	no	no	no	no	no	no	no	no	no	no	no	1
FSCN1	no	no	no	no	no	no	no	yes	no	no	no	no	no	no	no	no	no	no	no	no	no	no	no	no	no	no	no	no	no	no	no	no	no	no	no	1
COL5A2	no	no	no	no	no	no	no	yes	no	no	no	no	no	no	no	no	no	no	no	no	no	no	no	no	no	no	no	no	no	no	no	no	no	no	no	1
FBLN2	no	no	no	no	no	no	no	yes	no	no	no	no	no	no	no	no	no	no	no	no	no	no	no	no	no	no	no	no	no	no	no	no	no	no	no	1
EMILIN1	no	no	no	no	no	no	no	yes	no	no	no	no	no	no	no	no	no	no	no	no	no	no	no	no	no	no	no	no	no	no	no	no	no	no	no	1
CTSB	no	no	no	no	no	no	no	yes	no	no	no	no	no	no	no	no	no	no	no	no	no	no	no	no	no	no	no	no	no	no	no	no	no	no	no	1
NF1	no	no	no	no	no	no	no	yes	no	no	no	no	no	no	no	no	no	no	no	no	no	no	no	no	no	no	no	no	no	no	no	no	no	no	no	1
OR12D2	no	no	no	no	no	no	no	yes	no	no	no	no	no	no	no	no	no	no	no	no	no	no	no	no	no	no	no	no	no	no	no	no	no	no	no	1
S100A6	no	no	no	no	no	no	no	yes	no	no	no	no	no	no	no	no	no	no	no	no	no	no	no	no	no	no	no	no	no	no	no	no	no	no	no	1
SHB	no	no	no	no	no	no	no	yes	no	no	no	no	no	no	no	no	no	no	no	no	no	no	no	no	no	no	no	no	no	no	no	no	no	no	no	1
EGFR	no	no	no	no	no	no	no	yes	no	no	no	no	no	no	no	no	no	no	no	no	no	no	no	no	no	no	no	no	no	no	no	no	no	no	no	1
IGLC2	no	no	no	no	no	no	no	yes	no	no	no	no	no	no	no	no	no	no	no	no	no	no	no	no	no	no	no	no	no	no	no	no	no	no	no	1
LOC100510692	no	no	no	no	no	no	no	yes	no	no	no	no	no	no	no	no	no	no	no	no	no	no	no	no	no	no	no	no	no	no	no	no	no	no	no	1
CXCL1	no	no	no	no	no	no	no	yes	no	no	no	no	no	no	no	no	no	no	no	no	no	no	no	no	no	no	no	no	no	no	no	no	no	no	no	1
SHMT2	no	no	no	no	no	no	no	yes	no	no	no	no	no	no	no	no	no	no	no	no	no	no	no	no	no	no	no	no	no	no	no	no	no	no	no	1
DDX5	no	no	no	no	no	no	no	yes	no	no	no	no	no	no	no	no	no	no	no	no	no	no	no	no	no	no	no	no	no	no	no	no	no	no	no	1
AGR2	no	no	no	no	no	no	no	yes	no	no	no	no	no	no	no	no	no	no	no	no	no	no	no	no	no	no	no	no	no	no	no	no	no	no	no	1
CTNND2	no	no	no	no	no	no	no	yes	no	no	no	no	no	no	no	no	no	no	no	no	no	no	no	no	no	no	no	no	no	no	no	no	no	no	no	1
SOX11	no	no	no	no	no	no	no	yes	no	no	no	no	no	no	no	no	no	no	no	no	no	no	no	no	no	no	no	no	no	no	no	no	no	no	no	1
STAT1	no	no	no	no	no	no	no	yes	no	no	no	no	no	no	no	no	no	no	no	no	no	no	no	no	no	no	no	no	no	no	no	no	no	no	no	1
SLITRK6	no	no	no	no	no	no	no	yes	no	no	no	no	no	no	no	no	no	no	no	no	no	no	no	no	no	no	no	no	no	no	no	no	no	no	no	1
BICD1	no	no	no	no	no	no	no	yes	no	no	no	no	no	no	no	no	no	no	no	no	no	no	no	no	no	no	no	no	no	no	no	no	no	no	no	1
TENC1	no	no	no	no	no	no	no	yes	no	no	no	no	no	no	no	no	no	no	no	no	no	no	no	no	no	no	no	no	no	no	no	no	no	no	no	1
ARMC4	no	no	no	no	no	no	no	yes	no	no	no	no	no	no	no	no	no	no	no	no	no	no	no	no	no	no	no	no	no	no	no	no	no	no	no	1
AUTS2	no	no	no	no	no	no	no	yes	no	no	no	no	no	no	no	no	no	no	no	no	no	no	no	no	no	no	no	no	no	no	no	no	no	no	no	1
BAHCC1	no	no	no	no	no	no	no	yes	no	no	no	no	no	no	no	no	no	no	no	no	no	no	no	no	no	no	no	no	no	no	no	no	no	no	no	1
PNMAL1	no	no	no	no	no	no	no	yes	no	no	no	no	no	no	no	no	no	no	no	no	no	no	no	no	no	no	no	no	no	no	no	no	no	no	no	1
CMPK1	no	no	no	no	no	no	no	no	yes	no	no	no	no	no	no	no	no	no	no	no	no	no	no	no	no	no	no	no	no	no	no	no	no	no	no	1
AKR1B1	no	no	no	no	no	no	no	no	yes	no	no	no	no	no	no	no	no	no	no	no	no	no	no	no	no	no	no	no	no	no	no	no	no	no	no	1
UQCRFS1	no	no	no	no	no	no	no	no	yes	no	no	no	no	no	no	no	no	no	no	no	no	no	no	no	no	no	no	no	no	no	no	no	no	no	no	1
TPT1	no	no	no	no	no	no	no	no	yes	no	no	no	no	no	no	no	no	no	no	no	no	no	no	no	no	no	no	no	no	no	no	no	no	no	no	1
STIP1	no	no	no	no	no	no	no	no	yes	no	no	no	no	no	no	no	no	no	no	no	no	no	no	no	no	no	no	no	no	no	no	no	no	no	no	1
IGHG4	no	no	no	no	no	no	no	no	yes	no	no	no	no	no	no	no	no	no	no	no	no	no	no	no	no	no	no	no	no	no	no	no	no	no	no	1
ACTA2	no	no	no	no	no	no	no	no	no	yes	no	no	no	no	no	no	no	no	no	no	no	no	no	no	no	no	no	no	no	no	no	no	no	no	no	1
AKR7A2	no	no	no	no	no	no	no	no	no	yes	no	no	no	no	no	no	no	no	no	no	no	no	no	no	no	no	no	no	no	no	no	no	no	no	no	1
INA	no	no	no	no	no	no	no	no	no	yes	no	no	no	no	no	no	no	no	no	no	no	no	no	no	no	no	no	no	no	no	no	no	no	no	no	1
CEL	no	no	no	no	no	no	no	no	no	yes	no	no	no	no	no	no	no	no	no	no	no	no	no	no	no	no	no	no	no	no	no	no	no	no	no	1
GSS	no	no	no	no	no	no	no	no	no	yes	no	no	no	no	no	no	no	no	no	no	no	no	no	no	no	no	no	no	no	no	no	no	no	no	no	1
RACK1	no	no	no	no	no	no	no	no	no	yes	no	no	no	no	no	no	no	no	no	no	no	no	no	no	no	no	no	no	no	no	no	no	no	no	no	1
HNRNPL	no	no	no	no	no	no	no	no	no	yes	no	no	no	no	no	no	no	no	no	no	no	no	no	no	no	no	no	no	no	no	no	no	no	no	no	1
LAMB1	no	no	no	no	no	no	no	no	no	yes	no	no	no	no	no	no	no	no	no	no	no	no	no	no	no	no	no	no	no	no	no	no	no	no	no	1
PBLD	no	no	no	no	no	no	no	no	no	yes	no	no	no	no	no	no	no	no	no	no	no	no	no	no	no	no	no	no	no	no	no	no	no	no	no	1
GANAB	no	no	no	no	no	no	no	no	no	yes	no	no	no	no	no	no	no	no	no	no	no	no	no	no	no	no	no	no	no	no	no	no	no	no	no	1
NPM1	no	no	no	no	no	no	no	no	no	yes	no	no	no	no	no	no	no	no	no	no	no	no	no	no	no	no	no	no	no	no	no	no	no	no	no	1
PSAT1	no	no	no	no	no	no	no	no	no	yes	no	no	no	no	no	no	no	no	no	no	no	no	no	no	no	no	no	no	no	no	no	no	no	no	no	1
PSME1	no	no	no	no	no	no	no	no	no	yes	no	no	no	no	no	no	no	no	no	no	no	no	no	no	no	no	no	no	no	no	no	no	no	no	no	1
TCP1	no	no	no	no	no	no	no	no	no	yes	no	no	no	no	no	no	no	no	no	no	no	no	no	no	no	no	no	no	no	no	no	no	no	no	no	1
CCT5	no	no	no	no	no	no	no	no	no	yes	no	no	no	no	no	no	no	no	no	no	no	no	no	no	no	no	no	no	no	no	no	no	no	no	no	1
TUBA1A	no	no	no	no	no	no	no	no	no	yes	no	no	no	no	no	no	no	no	no	no	no	no	no	no	no	no	no	no	no	no	no	no	no	no	no	1
TUBB2B	no	no	no	no	no	no	no	no	no	yes	no	no	no	no	no	no	no	no	no	no	no	no	no	no	no	no	no	no	no	no	no	no	no	no	no	1
TBCB	no	no	no	no	no	no	no	no	no	yes	no	no	no	no	no	no	no	no	no	no	no	no	no	no	no	no	no	no	no	no	no	no	no	no	no	1
WDR1	no	no	no	no	no	no	no	no	no	yes	no	no	no	no	no	no	no	no	no	no	no	no	no	no	no	no	no	no	no	no	no	no	no	no	no	1
NMI	no	no	no	no	no	no	no	no	no	no	yes	no	no	no	no	no	no	no	no	no	no	no	no	no	no	no	no	no	no	no	no	no	no	no	no	1
NNMT	no	no	no	no	no	no	no	no	no	no	yes	no	no	no	no	no	no	no	no	no	no	no	no	no	no	no	no	no	no	no	no	no	no	no	no	1
Chain A	no	no	no	no	no	no	no	no	no	no	yes	no	no	no	no	no	no	no	no	no	no	no	no	no	no	no	no	no	no	no	no	no	no	no	no	1
GAMT	no	no	no	no	no	no	no	no	no	no	yes	no	no	no	no	no	no	no	no	no	no	no	no	no	no	no	no	no	no	no	no	no	no	no	no	1
Serine proteinase inhibitor	no	no	no	no	no	no	no	no	no	no	yes	no	no	no	no	no	no	no	no	no	no	no	no	no	no	no	no	no	no	no	no	no	no	no	no	1
PTD012	no	no	no	no	no	no	no	no	no	no	yes	no	no	no	no	no	no	no	no	no	no	no	no	no	no	no	no	no	no	no	no	no	no	no	no	1
FASN	no	no	no	no	no	no	no	no	no	no	no	yes	no	no	no	no	no	no	no	no	no	no	no	no	no	no	no	no	no	no	no	no	no	no	no	1
HSPA1A	no	no	no	no	no	no	no	no	no	no	no	yes	no	no	no	no	no	no	yes	no	no	no	no	no	no	no	no	no	no	no	no	no	no	no	no	1
HNRNPA1	no	no	no	no	no	no	no	no	no	no	no	yes	no	no	no	no	no	no	no	no	no	no	no	no	no	no	no	no	no	no	no	no	no	no	no	1
KRT8	no	no	no	no	no	no	no	no	no	no	no	yes	no	no	no	no	no	no	no	no	no	no	no	no	no	no	no	no	no	no	no	no	no	no	no	1
MIF	no	no	no	no	no	no	no	no	no	no	no	yes	no	no	no	no	no	no	no	no	no	no	no	no	no	no	no	no	no	no	no	no	no	no	no	1
SRI	no	no	no	no	no	no	no	no	no	no	no	yes	no	no	no	no	no	no	no	no	no	no	no	no	no	no	no	no	no	no	no	no	no	no	no	1
TGFB1	no	no	no	no	no	no	no	no	no	no	no	yes	no	no	no	no	no	no	no	no	no	no	no	no	no	no	no	no	no	no	no	no	no	no	no	1
TUFM	no	no	no	no	no	no	no	no	no	no	no	yes	no	no	no	no	no	no	no	no	no	no	no	no	no	no	no	no	no	no	no	no	no	no	no	1
PEBP1	no	no	no	no	no	no	no	no	no	no	no	yes	no	no	no	no	no	no	no	no	no	no	no	no	no	no	no	no	no	no	no	no	no	no	no	1
SERPINF1	no	no	no	no	no	no	no	no	no	no	no	no	yes	no	no	no	no	no	no	no	no	no	no	no	no	no	no	no	no	no	no	no	no	no	no	1
ARPC4	no	no	no	no	no	no	no	no	no	no	no	no	yes	no	no	no	no	no	no	no	no	no	no	no	no	no	no	no	no	no	no	no	no	no	no	1
RBBP7	no	no	no	no	no	no	no	no	no	no	no	no	yes	no	no	no	no	no	no	no	no	no	no	no	no	no	no	no	no	no	no	no	no	no	no	1
S100A11	no	no	no	no	no	no	no	no	no	no	no	no	yes	no	no	no	no	no	no	no	no	no	no	no	no	no	no	no	no	no	no	no	no	no	no	1
CAN2	no	no	no	no	no	no	no	no	no	no	no	no	yes	no	no	no	no	no	no	no	no	no	no	no	no	no	no	no	no	no	no	no	no	no	no	1
SSR4	no	no	no	no	no	no	no	no	no	no	no	no	yes	no	no	no	no	no	no	no	no	no	no	no	no	no	no	no	no	no	no	no	no	no	no	1
AHNAK	no	no	no	no	no	no	no	no	no	no	no	no	yes	no	no	no	no	no	no	no	no	no	no	no	no	no	no	no	no	no	no	no	no	no	no	1
HEXB	no	no	no	no	no	no	no	no	no	no	no	no	yes	no	no	no	no	no	no	no	no	no	no	no	no	no	no	no	no	no	no	no	no	no	no	1
HIPK1	no	no	no	no	no	no	no	no	no	no	no	no	no	yes	no	no	no	no	no	no	no	no	no	no	no	no	no	no	no	no	no	no	no	no	no	1
LASP1	no	no	no	no	no	no	no	no	no	no	no	no	no	yes	no	no	no	no	no	no	no	no	no	no	no	no	no	no	no	no	no	no	no	no	no	1
GBF1	no	no	no	no	no	no	no	no	no	no	no	no	no	yes	no	no	no	no	no	no	no	no	no	no	no	no	no	no	no	no	no	no	no	no	no	1
CSRP1	no	no	no	no	no	no	no	no	no	no	no	no	no	yes	no	no	no	no	no	no	no	no	no	no	no	no	no	no	no	no	no	no	no	no	no	1
PALLD	no	no	no	no	no	no	no	no	no	no	no	no	no	yes	no	no	no	no	no	no	no	no	no	no	no	no	no	no	no	no	no	no	no	no	no	1
PDLIM7	no	no	no	no	no	no	no	no	no	no	no	no	no	yes	no	no	no	no	no	no	no	no	no	no	no	no	no	no	no	no	no	no	no	no	no	1
MUC1	no	no	no	no	no	no	no	no	no	no	no	no	no	yes	no	no	no	no	no	no	no	no	no	no	no	no	no	no	no	no	no	no	no	no	no	1
H2BJ	no	no	no	no	no	no	no	no	no	no	no	no	no	no	yes	no	no	no	no	no	no	no	no	no	no	no	no	no	no	no	no	no	no	no	no	1
DEFA3	no	no	no	no	no	no	no	no	no	no	no	no	no	no	no	yes	no	no	no	no	no	no	no	no	no	no	no	no	no	no	no	no	no	no	no	1
PPY	no	no	no	no	no	no	no	no	no	no	no	no	no	no	no	yes	no	no	no	no	no	no	no	no	no	no	no	no	no	no	no	no	no	no	no	1
RNASE3	no	no	no	no	no	no	no	no	no	no	no	no	no	no	no	yes	no	no	no	no	no	no	no	no	no	no	no	no	no	no	no	no	no	no	no	1
AZU1	no	no	no	no	no	no	no	no	no	no	no	no	no	no	no	yes	no	no	no	no	no	no	no	no	no	no	no	no	no	no	no	no	no	no	no	1
LAMR1P15	no	no	no	no	no	no	no	no	no	no	no	no	no	no	no	yes	no	no	no	no	no	no	no	no	no	no	no	no	no	no	no	no	no	no	no	1
GSTO1	no	no	no	no	no	no	no	no	no	no	no	no	no	no	no	yes	no	no	no	no	no	no	no	no	no	no	no	no	no	no	no	no	no	no	no	1
SSR1	no	no	no	no	no	no	no	no	no	no	no	no	no	no	no	yes	no	no	no	no	no	no	no	no	no	no	no	no	no	no	no	no	no	no	no	1
C1QC	no	no	no	no	no	no	no	no	no	no	no	no	no	no	no	yes	no	no	no	no	no	no	no	no	no	no	no	no	no	no	no	no	no	no	no	1
cDNA FLJ52929, highly similar to Dolichyl-diphosphooligosaccharide–proteinglycosyltransferase 48 kDa subunit	no	no	no	no	no	no	no	no	no	no	no	no	no	no	no	yes	no	no	no	no	no	no	no	no	no	no	no	no	no	no	no	no	no	no	no	1
TXNDC5	no	no	no	no	no	no	no	no	no	no	no	no	no	no	no	yes	no	no	no	no	no	no	no	no	no	no	no	no	no	no	no	no	no	no	no	1
LCP1	no	no	no	no	no	no	no	no	no	no	no	no	no	no	no	yes	no	no	no	no	no	no	no	no	no	no	no	no	no	no	no	no	no	no	no	1
CHI3L2	no	no	no	no	no	no	no	no	no	no	no	no	no	no	no	yes	no	no	no	no	no	no	no	no	no	no	no	no	no	no	no	no	no	no	no	1
Full-length cDNA clone CS0DI085YI08 of Placenta of Homo sapiens	no	no	no	no	no	no	no	no	no	no	no	no	no	no	no	yes	no	no	no	no	no	no	no	no	no	no	no	no	no	no	no	no	no	no	no	1
V < kappa > 3	no	no	no	no	no	no	no	no	no	no	no	no	no	no	no	yes	no	no	no	no	no	no	no	no	no	no	no	no	no	no	no	no	no	no	no	1
MUC5A	no	no	no	no	no	no	no	no	no	no	no	no	no	no	no	no	yes	no	no	no	no	no	no	no	no	no	no	no	no	no	no	no	no	no	no	1
POTEKP	no	no	no	no	no	no	no	no	no	no	no	no	no	no	no	no	yes	no	no	no	no	no	no	no	no	no	no	no	no	no	no	no	no	no	no	1
KRT5	no	no	no	no	no	no	no	no	no	no	no	no	no	no	no	no	yes	no	no	no	no	no	no	no	no	no	no	no	no	no	no	no	no	no	no	1
KRT16	no	no	no	no	no	no	no	no	no	no	no	no	no	no	no	no	yes	no	no	no	no	no	no	no	no	no	no	no	no	no	no	no	no	no	no	1
KRT17	no	no	no	no	no	no	no	no	no	no	no	no	no	no	no	no	yes	no	no	no	no	no	no	no	no	no	no	no	no	no	no	no	no	no	no	1
HNRNPK	no	no	no	no	no	no	no	no	no	no	no	no	no	no	no	no	yes	no	no	no	no	no	no	no	no	no	no	no	no	no	no	no	no	no	no	1
ATP5A1	no	no	no	no	no	no	no	no	no	no	no	no	no	no	no	no	yes	no	no	no	no	no	no	no	no	no	no	no	no	no	no	no	no	no	no	1
ASP90B1	no	no	no	no	no	no	no	no	no	no	no	no	no	no	no	no	yes	no	no	no	no	no	no	no	no	no	no	no	no	no	no	no	no	no	no	1
RPL6	no	no	no	no	no	no	no	no	no	no	no	no	no	no	no	no	yes	no	no	no	no	no	no	no	no	no	no	no	no	no	no	no	no	no	no	1
EEF2	no	no	no	no	no	no	no	no	no	no	no	no	no	no	no	no	yes	no	no	no	no	no	no	no	no	no	no	no	no	no	no	no	no	no	no	1
PPIA2	no	no	no	no	no	no	no	no	no	no	no	no	no	no	no	no	yes	no	no	no	no	no	no	no	no	no	no	no	no	no	no	no	no	no	no	1
BSS1	no	no	no	no	no	no	no	no	no	no	no	no	no	no	no	no	yes	no	no	no	no	no	no	no	no	no	no	no	no	no	no	no	no	no	no	1
AMY2B	no	no	no	no	no	no	no	no	no	no	no	no	no	no	no	no	yes	no	no	no	no	no	no	no	no	no	no	no	no	no	no	no	no	no	no	1
COTL1	no	no	no	no	no	no	no	no	no	no	no	no	no	no	no	no	no	yes	no	no	no	no	no	no	no	no	no	no	no	no	no	no	no	no	no	1
27 kDa protein	no	no	no	no	no	no	no	no	no	no	no	no	no	no	no	no	no	yes	no	no	no	no	no	no	no	no	no	no	no	no	no	no	no	no	no	1
TXN	no	no	no	no	no	no	no	no	no	no	no	no	no	no	no	no	no	yes	no	no	no	no	no	no	no	no	no	no	no	no	no	no	no	no	no	1
AGR 2	no	no	no	no	no	no	no	no	no	no	no	no	no	no	no	no	no	yes	no	no	no	no	no	no	no	no	no	no	no	no	no	no	no	no	no	1
CRYAA	no	no	no	no	no	no	no	no	no	no	no	no	no	no	no	no	no	yes	no	no	no	no	no	no	no	no	no	no	no	no	no	no	no	no	no	1
HBA2	no	no	no	no	no	no	no	no	no	no	no	no	no	no	no	no	no	yes	no	no	no	no	no	no	no	no	no	no	no	no	no	no	no	no	no	1
ACTN2	no	no	no	no	no	no	no	no	no	no	no	no	no	no	no	no	no	no	yes	no	no	no	no	no	no	no	no	no	no	no	no	no	no	no	no	1
CNN1	no	no	no	no	no	no	no	no	no	no	no	no	no	no	no	no	no	no	yes	no	no	no	no	no	no	no	no	no	no	no	no	no	no	no	no	1
GST	no	no	no	no	no	no	no	no	no	no	no	no	no	no	no	no	no	no	yes	no	no	no	no	no	no	no	no	no	no	no	no	no	no	no	no	1
HSPA1B	no	no	no	no	no	no	no	no	no	no	no	no	no	no	no	no	no	no	yes	no	no	no	no	no	no	no	no	no	no	no	no	no	no	no	no	1
p64 CLCP	no	no	no	no	no	no	no	no	no	no	no	no	no	no	no	no	no	no	yes	no	no	no	no	no	no	no	no	no	no	no	no	no	no	no	no	1
PRDX2	no	no	no	no	no	no	no	no	no	no	no	no	no	no	no	no	no	no	yes	yes	no	no	no	no	no	no	no	no	no	no	no	no	no	no	no	1
PP protein	no	no	no	no	no	no	no	no	no	no	no	no	no	no	no	no	no	no	yes	no	no	no	no	no	no	no	no	no	no	no	no	no	no	no	no	1
PFN1	no	no	no	no	no	no	no	no	no	no	no	no	no	no	no	no	no	no	yes	no	no	no	no	no	no	no	no	no	no	no	no	no	no	no	no	1
PSMA4	no	no	no	no	no	no	no	no	no	no	no	no	no	no	no	no	no	no	yes	no	no	no	no	no	no	no	no	no	no	no	no	no	no	no	no	1
TUBB3	no	no	no	no	no	no	no	no	no	no	no	no	no	no	no	no	no	no	yes	no	no	no	no	no	no	no	no	no	no	no	no	no	no	no	no	1
Oncoprotein type 2	no	no	no	no	no	no	no	no	no	no	no	no	no	no	no	no	no	no	yes	no	no	no	no	no	no	no	no	no	no	no	no	no	no	no	no	1
Laminin receptor 1	no	no	no	no	no	no	no	no	no	no	no	no	no	no	no	no	no	no	yes	no	no	no	no	no	no	no	no	no	no	no	no	no	no	no	no	1
PLS1	no	no	no	no	no	no	no	no	no	no	no	no	no	no	no	no	no	no	no	yes	no	no	no	no	no	no	no	no	no	no	no	no	no	no	no	1
GCN1	no	no	no	no	no	no	no	no	no	no	no	no	no	no	no	no	no	no	no	yes	no	no	no	no	no	no	no	no	no	no	no	no	no	no	no	1
ANK2	no	no	no	no	no	no	no	no	no	no	no	no	no	no	no	no	no	no	no	yes	no	no	no	no	no	no	no	no	no	no	no	no	no	no	no	1
SRPRA	no	no	no	no	no	no	no	no	no	no	no	no	no	no	no	no	no	no	no	yes	no	no	no	no	no	no	no	no	no	no	no	no	no	no	no	1
ABCA2	no	no	no	no	no	no	no	no	no	no	no	no	no	no	no	no	no	no	no	yes	no	no	no	no	no	no	no	no	no	no	no	no	no	no	no	1
SYNPO	no	no	no	no	no	no	no	no	no	no	no	no	no	no	no	no	no	no	no	yes	no	no	no	no	no	no	no	no	no	no	no	no	no	no	no	1
CHSY3	no	no	no	no	no	no	no	no	no	no	no	no	no	no	no	no	no	no	no	yes	no	no	no	no	no	no	no	no	no	no	no	no	no	no	no	1
TBX4	no	no	no	no	no	no	no	no	no	no	no	no	no	no	no	no	no	no	no	yes	no	no	no	no	no	no	no	no	no	no	no	no	no	no	no	1
USP28	no	no	no	no	no	no	no	no	no	no	no	no	no	no	no	no	no	no	no	yes	no	no	no	no	no	no	no	no	no	no	no	no	no	no	no	1
CRYZ	no	no	no	no	no	no	no	no	no	no	no	no	no	no	no	no	no	no	no	yes	no	no	no	no	no	no	no	no	no	no	no	no	no	no	no	1
PCNT	no	no	no	no	no	no	no	no	no	no	no	no	no	no	no	no	no	no	no	yes	no	no	no	no	no	no	no	no	no	no	no	no	no	no	no	1
CEP250	no	no	no	no	no	no	no	no	no	no	no	no	no	no	no	no	no	no	no	yes	no	no	no	no	no	no	no	no	no	no	no	no	no	no	no	1
SUOX	no	no	no	no	no	no	no	no	no	no	no	no	no	no	no	no	no	no	no	yes	no	no	no	no	no	no	no	no	no	no	no	no	no	no	no	1
MAP4	no	no	no	no	no	no	no	no	no	no	no	no	no	no	no	no	no	no	no	yes	no	no	no	no	no	no	no	no	no	no	no	no	no	no	no	1
HBB	no	no	no	no	no	no	no	no	no	no	no	no	no	no	no	no	no	no	no	yes	no	no	no	no	no	no	no	no	no	no	no	no	no	no	no	1
RAD54B	no	no	no	no	no	no	no	no	no	no	no	no	no	no	no	no	no	no	no	yes	no	no	no	no	no	no	no	no	no	no	no	no	no	no	no	1
COL17A1	no	no	no	no	no	no	no	no	no	no	no	no	no	no	no	no	no	no	no	yes	no	no	no	no	no	no	no	no	no	no	no	no	no	no	no	1
HDAC4	no	no	no	no	no	no	no	no	no	no	no	no	no	no	no	no	no	no	no	yes	no	no	no	no	no	no	no	no	no	no	no	no	no	no	no	1
EEA1	no	no	no	no	no	no	no	no	no	no	no	no	no	no	no	no	no	no	no	yes	no	no	no	no	no	no	no	no	no	no	no	no	no	no	no	1
RASSF8	no	no	no	no	no	no	no	no	no	no	no	no	no	no	no	no	no	no	no	yes	no	no	no	no	no	no	no	no	no	no	no	no	no	no	no	1
PPOX	no	no	no	no	no	no	no	no	no	no	no	no	no	no	no	no	no	no	no	yes	no	no	no	no	no	no	no	no	no	no	no	no	no	no	no	1
ARHGAP39	no	no	no	no	no	no	no	no	no	no	no	no	no	no	no	no	no	no	no	yes	no	no	no	no	no	no	no	no	no	no	no	no	no	no	no	1
HSPA4L	no	no	no	no	no	no	no	no	no	no	no	no	no	no	no	no	no	no	no	yes	no	no	no	no	no	no	no	no	no	no	no	no	no	no	no	1
DOCK4	no	no	no	no	no	no	no	no	no	no	no	no	no	no	no	no	no	no	no	yes	no	no	no	no	no	no	no	no	no	no	no	no	no	no	no	1
NCL	no	no	no	no	no	no	no	no	no	no	no	no	no	no	no	no	no	no	no	yes	no	no	no	no	no	no	no	no	no	no	no	no	no	no	no	1
A2M	no	no	no	no	no	no	no	no	no	no	no	no	no	no	no	no	no	no	no	no	yes	no	no	no	no	no	no	no	no	no	no	no	no	no	no	1
CP	no	no	no	no	no	no	no	no	no	no	no	no	no	no	no	no	no	no	no	no	yes	no	no	no	no	no	no	no	no	no	no	no	no	no	no	1
PON1	no	no	no	no	no	no	no	no	no	no	no	no	no	no	no	no	no	no	no	no	yes	no	no	no	no	no	no	no	no	no	no	no	no	no	no	1
SERPINA5	no	no	no	no	no	no	no	no	no	no	no	no	no	no	no	no	no	no	no	no	yes	no	no	no	no	no	no	no	no	no	no	no	no	no	no	1
IGFBP3	no	no	no	no	no	no	no	no	no	no	no	no	no	no	no	no	no	no	no	no	yes	no	no	no	no	no	no	no	no	no	no	no	no	no	no	1
KLK11	no	no	no	no	no	no	no	no	no	no	no	no	no	no	no	no	no	no	no	no	yes	no	no	no	no	no	no	no	no	no	no	no	no	no	no	1
ICAM1	no	no	no	no	no	no	no	no	no	no	no	no	no	no	no	no	no	no	no	no	yes	no	no	no	no	no	no	no	no	no	no	no	no	no	no	1
VWF	no	no	no	no	no	no	no	no	no	no	no	no	no	no	no	no	no	no	no	no	yes	no	no	no	no	no	no	no	no	no	no	no	no	no	no	1
CD44	no	no	no	no	no	no	no	no	no	no	no	no	no	no	no	no	no	no	no	no	yes	no	no	no	no	no	no	no	no	no	no	no	no	no	no	1
CEACAM5	no	no	no	no	no	no	no	no	no	no	no	no	no	no	no	no	no	no	no	no	yes	no	no	no	no	no	no	no	no	no	no	no	no	no	no	1
TG	no	no	no	no	no	no	no	no	no	no	no	no	no	no	no	no	no	no	no	no	yes	no	no	no	no	no	no	no	no	no	no	no	no	no	no	1
MME	no	no	no	no	no	no	no	no	no	no	no	no	no	no	no	no	no	no	no	no	yes	no	no	no	no	no	no	no	no	no	no	no	no	no	no	1
APOB	no	no	no	no	no	no	no	no	no	no	no	no	no	no	no	no	no	no	no	no	yes	no	no	no	no	no	no	no	no	no	no	no	no	no	no	1
CFH	no	no	no	no	no	no	no	no	no	no	no	no	no	no	no	no	no	no	no	no	yes	no	no	no	no	no	no	no	no	no	no	no	no	no	no	1
GP2	no	no	no	no	no	no	no	no	no	no	no	no	no	no	no	no	no	no	no	no	yes	no	no	no	no	no	no	no	no	no	no	no	no	no	no	1
HSP90B1	no	no	no	no	no	no	no	no	no	no	no	no	no	no	no	no	no	no	no	no	yes	no	no	no	no	no	no	no	no	no	no	no	no	no	no	1
VCAN	no	no	no	no	no	no	no	no	no	no	no	no	no	no	no	no	no	no	no	no	yes	no	no	no	no	no	no	no	no	no	no	no	no	no	no	1
CLPS	no	no	no	no	no	no	no	no	no	no	no	no	no	no	no	no	no	no	no	no	no	yes	no	no	no	no	no	no	no	no	no	no	no	no	no	1
linolenate	no	no	no	no	no	no	no	no	no	no	no	no	no	no	no	no	no	no	no	no	no	yes	no	no	no	no	no	no	no	no	no	no	no	no	no	1
palmitate	no	no	no	no	no	no	no	no	no	no	no	no	no	no	no	no	no	no	no	no	no	yes	no	no	no	no	no	no	no	no	no	no	no	no	no	1
margarate	no	no	no	no	no	no	no	no	no	no	no	no	no	no	no	no	no	no	no	no	no	yes	no	no	no	no	no	no	no	no	no	no	no	no	no	1
stearate	no	no	no	no	no	no	no	no	no	no	no	no	no	no	no	no	no	no	no	no	no	yes	no	no	no	no	no	no	no	no	no	no	no	no	no	1
linoleate	no	no	no	no	no	no	no	no	no	no	no	no	no	no	no	no	no	no	no	no	no	yes	no	no	no	no	no	no	no	no	no	no	no	no	no	1
oleate	no	no	no	no	no	no	no	no	no	no	no	no	no	no	no	no	no	no	no	no	no	yes	no	no	no	no	no	no	no	no	no	no	no	no	no	1
eicosenoate	no	no	no	no	no	no	no	no	no	no	no	no	no	no	no	no	no	no	no	no	no	yes	no	no	no	no	no	no	no	no	no	no	no	no	no	1
10-nonadecenoate	no	no	no	no	no	no	no	no	no	no	no	no	no	no	no	no	no	no	no	no	no	yes	no	no	no	no	no	no	no	no	no	no	no	no	no	1
A1BG	no	no	no	no	no	no	no	no	no	no	no	no	no	no	no	no	no	no	no	no	no	no	no	no	no	no	no	no	yes	no	no	no	no	no	no	1
CAMP	no	no	no	no	no	no	no	no	no	no	no	no	no	no	no	no	no	no	no	no	no	no	no	no	no	no	no	no	yes	no	no	no	no	no	no	1
IGLV3-25	no	no	no	no	no	no	no	no	no	no	no	no	no	no	no	no	no	no	no	no	no	no	no	no	no	no	no	no	yes	no	no	no	no	no	no	1
MMP9	no	no	no	no	no	no	no	no	no	no	no	no	no	no	no	no	no	no	no	no	no	no	no	no	no	no	no	no	yes	no	no	no	no	no	no	1
C4B	no	no	no	no	no	no	no	no	no	no	no	no	no	no	no	no	no	no	no	no	no	no	no	no	no	no	no	no	yes	no	no	no	no	no	no	1
FGL1	no	no	no	no	no	no	no	no	no	no	no	no	no	no	no	no	no	no	no	no	no	no	no	no	no	no	no	no	yes	no	no	no	no	no	no	1
G6PD	no	no	no	no	no	no	no	no	no	no	no	no	no	no	no	no	no	no	no	no	no	no	no	no	no	no	no	no	no	yes	no	no	no	no	no	1
IDHC	no	no	no	no	no	no	no	no	no	no	no	no	no	no	no	no	no	no	no	no	no	no	no	no	no	no	no	no	no	yes	no	no	no	no	no	1
TAGL	no	no	no	no	no	no	no	no	no	no	no	no	no	no	no	no	no	no	no	no	no	no	no	no	no	no	no	no	no	yes	no	no	no	no	no	1
COF1	no	no	no	no	no	no	no	no	no	no	no	no	no	no	no	no	no	no	no	no	no	no	no	no	no	no	no	no	no	yes	no	no	no	no	no	1
APOC2	no	no	no	no	no	no	no	no	no	no	no	no	no	no	no	no	no	no	no	no	no	no	no	no	no	no	no	no	no	no	yes	no	no	no	no	1
APOC3	no	no	no	no	no	no	no	no	no	no	no	no	no	no	no	no	no	no	no	no	no	no	no	no	no	no	no	no	no	no	yes	no	no	no	no	1
KRT6B	no	no	no	no	no	no	no	no	no	no	no	no	no	no	no	no	no	no	no	no	no	no	no	no	no	no	no	no	no	no	no	yes	no	no	no	1
Ig heavy chain	no	no	no	no	no	no	no	no	no	no	no	no	no	no	no	no	no	no	no	no	no	no	no	no	no	no	no	no	no	no	no	no	yes	no	no	1
Cytochrome c oxidase	no	no	no	no	no	no	no	no	no	no	no	no	no	no	no	no	no	no	no	no	no	no	no	no	no	no	no	no	no	no	no	no	yes	no	no	1
NEB	no	no	no	no	no	no	no	no	no	no	no	no	no	no	no	no	no	no	no	no	no	no	no	no	no	no	no	no	no	no	no	no	no	yes	no	1
Ig light chain	no	no	no	no	no	no	no	no	no	no	no	no	no	no	no	no	no	no	no	no	no	no	no	no	no	no	no	no	no	no	no	no	no	yes	no	1
OBSCN	no	no	no	no	no	no	no	no	no	no	no	no	no	no	no	no	no	no	no	no	no	no	no	no	no	no	no	no	no	no	no	no	no	yes	no	1
TTN	no	no	no	no	no	no	no	no	no	no	no	no	no	no	no	no	no	no	no	no	no	no	no	no	no	no	no	no	no	no	no	no	no	yes	no	1
MUC16	no	no	no	no	no	no	no	no	no	no	no	no	no	no	no	no	no	no	no	no	no	no	no	no	no	no	no	no	no	no	no	no	no	yes	no	1
KMT2A	no	no	no	no	no	no	no	no	no	no	no	no	no	no	no	no	no	no	no	no	no	no	no	no	no	no	no	no	no	no	no	no	no	yes	no	1
SYNE1	no	no	no	no	no	no	no	no	no	no	no	no	no	no	no	no	no	no	no	no	no	no	no	no	no	no	no	no	no	no	no	no	no	yes	no	1
BAI2	no	no	no	no	no	no	no	no	no	no	no	no	no	no	no	no	no	no	no	no	no	no	no	no	no	no	no	no	no	no	no	no	no	yes	no	1
CACNA1A	no	no	no	no	no	no	no	no	no	no	no	no	no	no	no	no	no	no	no	no	no	no	no	no	no	no	no	no	no	no	no	no	no	yes	no	1
EIF4G1	no	no	no	no	no	no	no	no	no	no	no	no	no	no	no	no	no	no	no	no	no	no	no	no	no	no	no	no	no	no	no	no	no	yes	no	1
MYCBP2	no	no	no	no	no	no	no	no	no	no	no	no	no	no	no	no	no	no	no	no	no	no	no	no	no	no	no	no	no	no	no	no	no	yes	no	1
SYNE2	no	no	no	no	no	no	no	no	no	no	no	no	no	no	no	no	no	no	no	no	no	no	no	no	no	no	no	no	no	no	no	no	no	yes	no	1
ABCA1	no	no	no	no	no	no	no	no	no	no	no	no	no	no	no	no	no	no	no	no	no	no	no	no	no	no	no	no	no	no	no	no	no	yes	no	1
DMD	no	no	no	no	no	no	no	no	no	no	no	no	no	no	no	no	no	no	no	no	no	no	no	no	no	no	no	no	no	no	no	no	no	yes	no	1
CEP164	no	no	no	no	no	no	no	no	no	no	no	no	no	no	no	no	no	no	no	no	no	no	no	no	no	no	no	no	no	no	no	no	no	yes	no	1
NPNT	no	no	no	no	no	no	no	no	no	no	no	no	no	no	no	no	no	no	no	no	no	no	no	no	no	no	no	no	no	no	no	no	no	yes	no	1
RYR2	no	no	no	no	no	no	no	no	no	no	no	no	no	no	no	no	no	no	no	no	no	no	no	no	no	no	no	no	no	no	no	no	no	yes	no	1
INSR	no	no	no	no	no	no	no	no	no	no	no	no	no	no	no	no	no	no	no	no	no	no	no	no	no	no	no	no	no	no	no	no	no	yes	no	1
TENM3	no	no	no	no	no	no	no	no	no	no	no	no	no	no	no	no	no	no	no	no	no	no	no	no	no	no	no	no	no	no	no	no	no	yes	no	1
CSMD3	no	no	no	no	no	no	no	no	no	no	no	no	no	no	no	no	no	no	no	no	no	no	no	no	no	no	no	no	no	no	no	no	no	yes	no	1
CNTNAP4	no	no	no	no	no	no	no	no	no	no	no	no	no	no	no	no	no	no	no	no	no	no	no	no	no	no	no	no	no	no	no	no	no	yes	no	1
WDFY3	no	no	no	no	no	no	no	no	no	no	no	no	no	no	no	no	no	no	no	no	no	no	no	no	no	no	no	no	no	no	no	no	no	yes	no	1
NSD1	no	no	no	no	no	no	no	no	no	no	no	no	no	no	no	no	no	no	no	no	no	no	no	no	no	no	no	no	no	no	no	no	no	yes	no	1
TRPM1	no	no	no	no	no	no	no	no	no	no	no	no	no	no	no	no	no	no	no	no	no	no	no	no	no	no	no	no	no	no	no	no	no	yes	no	1
VWA5B2	no	no	no	no	no	no	no	no	no	no	no	no	no	no	no	no	no	no	no	no	no	no	no	no	no	no	no	no	no	no	no	no	no	yes	no	1
RLTPR	no	no	no	no	no	no	no	no	no	no	no	no	no	no	no	no	no	no	no	no	no	no	no	no	no	no	no	no	no	no	no	no	no	yes	no	1
COL19A1	no	no	no	no	no	no	no	no	no	no	no	no	no	no	no	no	no	no	no	no	no	no	no	no	no	no	no	no	no	no	no	no	no	yes	no	1
SHANK1	no	no	no	no	no	no	no	no	no	no	no	no	no	no	no	no	no	no	no	no	no	no	no	no	no	no	no	no	no	no	no	no	no	yes	no	1
TCR	no	no	no	no	no	no	no	no	no	no	no	no	no	no	no	no	no	no	no	no	no	no	no	no	no	no	no	no	no	no	no	no	no	yes	no	1
BSN	no	no	no	no	no	no	no	no	no	no	no	no	no	no	no	no	no	no	no	no	no	no	no	no	no	no	no	no	no	no	no	no	no	yes	no	1
DISP1	no	no	no	no	no	no	no	no	no	no	no	no	no	no	no	no	no	no	no	no	no	no	no	no	no	no	no	no	no	no	no	no	no	yes	no	1
ACACB	no	no	no	no	no	no	no	no	no	no	no	no	no	no	no	no	no	no	no	no	no	no	no	no	no	no	no	no	no	no	no	no	no	yes	no	1
MUC2	no	no	no	no	no	no	no	no	no	no	no	no	no	no	no	no	no	no	no	no	no	no	no	no	no	no	no	no	no	no	no	no	no	yes	no	1
SMARCAL1	no	no	no	no	no	no	no	no	no	no	no	no	no	no	no	no	no	no	no	no	no	no	no	no	no	no	no	no	no	no	no	no	no	yes	no	1
TICRR	no	no	no	no	no	no	no	no	no	no	no	no	no	no	no	no	no	no	no	no	no	no	no	no	no	no	no	no	no	no	no	no	no	yes	no	1
ANKRD12	no	no	no	no	no	no	no	no	no	no	no	no	no	no	no	no	no	no	no	no	no	no	no	no	no	no	no	no	no	no	no	no	no	yes	no	1
SUPV3L1	no	no	no	no	no	no	no	no	no	no	no	no	no	no	no	no	no	no	no	no	no	no	no	no	no	no	no	no	no	no	no	no	no	yes	no	1
TMC2	no	no	no	no	no	no	no	no	no	no	no	no	no	no	no	no	no	no	no	no	no	no	no	no	no	no	no	no	no	no	no	no	no	yes	no	1
WDR90	no	no	no	no	no	no	no	no	no	no	no	no	no	no	no	no	no	no	no	no	no	no	no	no	no	no	no	no	no	no	no	no	no	yes	no	1
SSPO	no	no	no	no	no	no	no	no	no	no	no	no	no	no	no	no	no	no	no	no	no	no	no	no	no	no	no	no	no	no	no	no	no	yes	no	1
BCL9L	no	no	no	no	no	no	no	no	no	no	no	no	no	no	no	no	no	no	no	no	no	no	no	no	no	no	no	no	no	no	no	no	no	yes	no	1
NADH	no	no	no	no	no	no	no	no	no	no	no	no	no	no	no	no	no	no	no	no	no	no	no	no	no	no	no	no	no	no	no	no	no	yes	no	1
PITPNM3	no	no	no	no	no	no	no	no	no	no	no	no	no	no	no	no	no	no	no	no	no	no	no	no	no	no	no	no	no	no	no	no	no	yes	no	1
Cytochrome	no	no	no	no	no	no	no	no	no	no	no	no	no	no	no	no	no	no	no	no	no	no	no	no	no	no	no	no	no	no	no	no	no	yes	no	1
SLC35A2	no	no	no	no	no	no	no	no	no	no	no	no	no	no	no	no	no	no	no	no	no	no	no	no	no	no	no	no	no	no	no	no	no	yes	no	1
DNAH3	no	no	no	no	no	no	no	no	no	no	no	no	no	no	no	no	no	no	no	no	no	no	no	no	no	no	no	no	no	no	no	no	no	yes	no	1
PLXNB1	no	no	no	no	no	no	no	no	no	no	no	no	no	no	no	no	no	no	no	no	no	no	no	no	no	no	no	no	no	no	no	no	no	yes	no	1
SSTR5	no	no	no	no	no	no	no	no	no	no	no	no	no	no	no	no	no	no	no	no	no	no	no	no	no	no	no	no	no	no	no	no	no	yes	no	1
MUC19	no	no	no	no	no	no	no	no	no	no	no	no	no	no	no	no	no	no	no	no	no	no	no	no	no	no	no	no	no	no	no	no	no	yes	no	1
AMH	no	no	no	no	no	no	no	no	no	no	no	no	no	no	no	no	no	no	no	no	no	no	no	no	no	no	no	no	no	no	no	no	no	yes	no	1
HLA-B	no	no	no	no	no	no	no	no	no	no	no	no	no	no	no	no	no	no	no	no	no	no	no	no	no	no	no	no	no	no	no	no	no	yes	no	1
MHC	no	no	no	no	no	no	no	no	no	no	no	no	no	no	no	no	no	no	no	no	no	no	no	no	no	no	no	no	no	no	no	no	no	yes	no	1
DTNBP1	no	no	no	no	no	no	no	no	no	no	no	no	no	no	no	no	no	no	no	no	no	no	no	no	no	no	no	no	no	no	no	no	no	no	yes	1
F7	no	no	no	no	no	no	no	no	no	no	no	no	no	no	no	no	no	no	no	no	no	no	no	no	no	no	no	no	no	no	no	no	no	no	yes	1
RAPGEF3	no	no	no	no	no	no	no	no	no	no	no	no	no	no	no	no	no	no	no	no	no	no	no	no	no	no	no	no	no	no	no	no	no	no	yes	1
CISH	no	no	no	no	no	no	no	no	no	no	no	no	no	no	no	no	no	no	no	no	no	no	no	no	no	no	no	no	no	no	no	no	no	no	yes	1
UMOD	no	no	no	no	no	no	no	no	no	no	no	no	no	no	no	no	no	no	no	no	no	no	no	no	no	no	no	no	no	no	no	no	no	no	yes	1
RABEP2	no	no	no	no	no	no	no	no	no	no	no	no	no	no	no	no	no	no	no	no	no	no	no	no	no	no	no	no	no	no	no	no	no	no	yes	1
MASP2	no	no	no	no	no	no	no	no	no	no	no	no	no	no	no	no	no	no	no	no	no	no	no	no	no	no	no	no	no	no	no	no	no	no	yes	1
CYB561D2	no	no	no	no	no	no	no	no	no	no	no	no	no	no	no	no	no	no	no	no	no	no	no	no	no	no	no	no	no	no	no	no	no	no	yes	1
TNFAIP3	no	no	no	no	no	no	no	no	no	no	no	no	no	no	no	no	no	no	no	no	no	no	no	no	no	no	no	no	no	no	no	no	no	no	yes	1
KRT6D	no	no	no	no	no	no	no	no	no	no	no	no	no	no	no	no	no	no	no	no	no	no	no	no	no	no	no	no	no	no	no	no	no	no	yes	1
RAB3GAP1	no	no	no	no	no	no	no	no	no	no	no	no	no	no	no	no	no	no	no	no	no	no	no	no	no	no	no	no	no	no	no	no	no	no	yes	1
NDST2	no	no	no	no	no	no	no	no	no	no	no	no	no	no	no	no	no	no	no	no	no	no	no	no	no	no	no	no	no	no	no	no	no	no	yes	1
STK3	no	no	no	no	no	no	no	no	no	no	no	no	no	no	no	no	no	no	no	no	no	no	no	no	no	no	no	no	no	no	no	no	no	no	yes	1
ERC2	no	no	no	no	no	no	no	no	no	no	no	no	no	no	no	no	no	no	no	no	no	no	no	no	no	no	no	no	no	no	no	no	no	no	yes	1
DYNC1LI1	no	no	no	no	no	no	no	no	no	no	no	no	no	no	no	no	no	no	no	no	no	no	no	no	no	no	no	no	no	no	no	no	no	no	yes	1
FXR2	no	no	no	no	no	no	no	no	no	no	no	no	no	no	no	no	no	no	no	no	no	no	no	no	no	no	no	no	no	no	no	no	no	no	yes	1
PLEKHA8	no	no	no	no	no	no	no	no	no	no	no	no	no	no	no	no	no	no	no	no	no	no	no	no	no	no	no	no	no	no	no	no	no	no	yes	1
IGkC	no	no	no	no	no	no	no	no	no	no	no	no	no	no	no	no	no	no	no	no	no	no	no	no	no	no	no	no	no	no	no	no	no	no	yes	1
AMBP	no	no	no	no	no	no	no	no	no	no	no	no	no	no	no	no	no	no	no	no	no	no	no	no	no	no	no	no	no	no	no	no	no	no	yes	1
LMNA	no	no	no	no	no	no	no	no	no	no	no	no	no	no	no	no	no	no	no	no	no	no	no	no	no	no	no	no	no	no	no	no	no	no	yes	1
MIB2	no	no	no	no	no	no	no	no	no	no	no	no	no	no	no	no	no	no	no	no	no	no	no	no	no	no	no	no	no	no	no	no	no	no	yes	1
TERF1	no	no	no	no	no	no	no	no	no	no	no	no	no	no	no	no	no	no	no	no	no	no	no	no	no	no	no	no	no	no	no	no	no	no	yes	1
SNTB1	no	no	no	no	no	no	no	no	no	no	no	no	no	no	no	no	no	no	no	no	no	no	no	no	no	no	no	no	no	no	no	no	no	no	yes	1
RAB3IP	no	no	no	no	no	no	no	no	no	no	no	no	no	no	no	no	no	no	no	no	no	no	no	no	no	no	no	no	no	no	no	no	no	no	yes	1
AZGP1	no	no	no	no	no	no	no	no	no	no	no	no	no	no	no	no	no	no	no	no	no	no	no	no	no	no	no	no	no	no	no	no	no	no	yes	1
SSX5	no	no	no	no	no	no	no	no	no	no	no	no	no	no	no	no	no	no	no	no	no	no	no	no	no	no	no	no	no	no	no	no	no	no	yes	1
RABL2B	no	no	no	no	no	no	no	no	no	no	no	no	no	no	no	no	no	no	no	no	no	no	no	no	no	no	no	no	no	no	no	no	no	no	yes	1
PDX1	no	no	no	no	no	no	no	no	no	no	no	no	no	no	no	no	no	no	no	no	no	no	no	no	no	no	no	no	no	no	no	no	no	no	yes	1
BMP7	no	no	no	no	no	no	no	no	no	no	no	no	no	no	no	no	no	no	no	no	no	no	no	no	no	no	no	no	no	no	no	no	no	no	yes	1
