# Supplementary material for: An Integrated Meta-Analysis of Secretome and Proteome Identify Potential Biomarkers of Pancreatic Ductal Adenocarcinoma
Source: Cancers (Basel). 2020 Mar 18;12(3):716. doi: 10.3390/cancers12030716 (PMC7140071; doi:10.3390/cancers12030716)
Supplement: Supplementary file 1 [file cancers-12-00716-s001.zip › ST 5.xlsx]

## Sheet: Plan1
Supplementary Table 5 Verification of secretory nature of 43 proteins identified in the integrative meta-analyses.
Uniprot access	Gene symbol	SignalP	SecretomeP	Vesiclepedia	Exocarta	TargetP	TMHMM	Plasma Proteome		39 proteins predicted as secreted
sp_P02768_ALBU_HUMAN	ALB	yes	no	yes	ExoCarta_213	Subcellular	0	yes		ALB
sp_P06733_ENOA_HUMAN	ENO1	no	no	yes	ExoCarta_2023	_	0	yes		ENO1
sp_P02751_FINC_HUMAN	FN1	yes	no	yes	ExoCarta_2335	Subcellular	0	yes		FN1
sp_P08670_VIME_HUMAN	VIM	no	no	yes	ExoCarta_7431	Mitochondrial	0	yes		TF
sp_P02787_TRFE_HUMAN	TF	yes	no	yes	ExoCarta_7018	Subcellular	0	yes		LGALS1
sp_P09382_LEG1_HUMAN	LGALS1	no	no	yes	ExoCarta_3956	_	0	yes		APOE
sp_P02649_APOE_HUMAN	APOE	yes	yes	yes	ExoCarta_348	Subcellular	0	yes		CTSD
sp_P07339_CATD_HUMAN	CTSD	yes	yes	yes	ExoCarta_1509	Subcellular	0	yes		TPI1
sp_P60174_TPIS_HUMAN	TPI1	no	no	yes	ExoCarta_7167	_	0	yes		GSTP1
sp_P09211_GSTP1_HUMA	GSTP1	no	no	yes	ExoCarta_2950	*	0	yes		PARK7
sp_Q99497_PARK7_HUMA	PARK7	no	no	yes	ExoCarta_11315	_	0	yes		PRSS1
sp_P07477_TRY1_HUMAN	PRSS1	yes	yes	yes	ExoCarta_5644	Subcellular	0	yes		EEF1A1
sp_P68104_EF1A1_HUMA	EEF1A1	no	no	yes	ExoCarta_1915	_	0	yes		MSN
sp_P26038_MOES_HUMAN	MSN	no	no	yes	ExoCarta_4478	_	0	yes		PGK1
sp_P00558_PGK1_HUMAN	PGK1	no	no	yes	ExoCarta_5230	_	0	yes		PKM
sp_P04406_G3P_HUMAN	GAPDH	no	no	yes	ExoCarta_2597	Mitochondrial	0	yes		PPIA
sp_P14618_KPYM_HUMAN	PKM	no	no	yes	ExoCarta_5315	_	0	yes		THBS1
sp_P62937_PPIA_HUMAN	PPIA	no	no	yes	ExoCarta_5478	_	0	yes		GSN
sp_P07996_TSP1_HUMAN	THBS1	yes	no	yes	ExoCarta_7057	Subcellular	0	yes		LGALS3
sp_P06396_GELS_HUMAN	GSN	yes	no	yes	ExoCarta_2934	Subcellular	0	yes		TIMP1
sp_P17931_LEG3_HUMAN	LGALS3	no	yes	yes	ExoCarta_3958	_	0	yes		CFL1
sp_Q15582_BGH3_HUMAN	TGFBI	yes	no	yes	ExoCarta_7045	Subcellular	1	yes		FLNA
sp_P01033_TIMP1_HUMA	TIMP1	yes	yes	yes	ExoCarta_7076	Subcellular	0	yes		LGALS3BP
sp_P23528_COF1_HUMAN	CFL1	no	yes	yes	ExoCarta_1072	_	0	yes		CALR
sp_P21333_FLNA_HUMAN	FLNA	no	no	yes	ExoCarta_2316	_	0	yes		CLIC1
sp_Q08380_LG3BP_HUMA	LGALS3BP	yes	yes	yes	ExoCarta_3959	Subcellular	0	yes		TAGLN2
sp_P27797_CALR_HUMAN	CALR	yes	no	yes	ExoCarta_811	Subcellular	0	yes		LDHA
sp_O00299_CLIC1_HUMA	CLIC1	no	no	yes	ExoCarta_1192	_	0	yes		NME1
sp_P37802_TAGL2_HUMA	TAGLN2	no	yes	yes	ExoCarta_8407	_	0	yes		TKT
sp_P00338_LDHA_HUMAN	LDHA	no	no	yes	ExoCarta_3939	_	0	yes		SFN
sp_P15531_NDKA_HUMAN	NME1	no	no	yes	ExoCarta_4830	_	0	yes		ALDOA
sp_P29401_TKT_HUMAN	TKT	no	no	yes	ExoCarta_7086	_	0	yes		ENO2
sp_P31947_1433S_HUMA	SFN	no	no	yes	ExoCarta_2810	_	0	yes		PGAM1
sp_P04075_ALDOA_HUMA	ALDOA	no	no	yes	ExoCarta_226	_	0	yes		ARHGDIA
sp_P09104_ENOG_HUMAN	ENO2	no	no	yes	ExoCarta_2026	_	0	yes		ACTB
sp_P18669_PGAM1_HUMA	PGAM1	no	no	yes	ExoCarta_5223	_	0	yes		P4HB
sp_P52565_GDIR1_HUMA	ARHGDIA	no	no	yes	ExoCarta_396	_	0	yes		ACTA1
sp_P60709_ACTB_HUMAN	ACTB	no	no	yes	ExoCarta_60	_	0	yes		AHSG
sp_P07237_PDIA1_HUMA	P4HB	yes	yes	yes	ExoCarta_5034	Subcellular	0	yes		ANXA5
sp_P68133_ACTS_HUMAN	ACTA1	no	no	yes	ExoCarta_58	_	0	yes
sp_P04179_SODM_HUMAN	SOD2	no	no	yes	ExoCarta_6648	Mitochondrial	0	yes
sp_P02765_FETUA_HUMA	AHSG	yes	no	yes	ExoCarta_197	Subcellular	0	yes
sp_P08758_ANXA5_HUMA	ANXA5	no	no	yes	ExoCarta_308	_	0	yes
