# Supplementary material for: An Integrated Meta-Analysis of Secretome and Proteome Identify Potential Biomarkers of Pancreatic Ductal Adenocarcinoma
Source: Cancers (Basel). 2020 Mar 18;12(3):716. doi: 10.3390/cancers12030716 (PMC7140071; doi:10.3390/cancers12030716)
Supplement: Supplementary file 1 [file cancers-12-00716-s001.zip › ST 6.xlsx]

## Sheet: Plan1
Supplementary Table 6. The Cancer Genome Atlas (TCGA) and The Genotype-Tissue Expression (GTEx) samples used for gene expression analyses.
Types of Tissue	TCGA	Tumor	TCGA Normal	GTEx Normal	Total Normal
Pancreatic
Pancreatic ductal adenocarcinoma	PDAC	179
Pancreas			4	167	171
Gastro-esophageal
Esophageal squamous cell carcinoma	ESCC	182
Esophagus			13	273	286
Stomach adenocarcinoma (gastric carcinoma)	GC	408
Stomach			36	175	211
Head and neck
Head and neck squamous cell carcinoma	HNSCC	519
Matching tumor anatomic site			44		44
Lung
Lung adenocarcinoma	lung AD	483
Lung			59	288	347
Lung squamous cell carcinoma	lung SCC	486
Lung			50	288	338
Liver
Hepatocellular carcinoma	HCC	369
Liver			50	110	160
Colorectal
Colon adenocarcinoma	COAD	275
Colon			41	308	349
Hematological
Acute myeloid leukemia	AML	173
Bone marrow				70	70
Breast
Breast invasive carcinoma (breast cancer)	BC	1085
Breast			112	179	291
