# Supplementary material for: An Integrated Meta-Analysis of Secretome and Proteome Identify Potential Biomarkers of Pancreatic Ductal Adenocarcinoma
Source: Cancers (Basel). 2020 Mar 18;12(3):716. doi: 10.3390/cancers12030716 (PMC7140071; doi:10.3390/cancers12030716)
Supplement: Supplementary file 1 [file cancers-12-00716-s001.zip › ST 8.xlsx]

## Sheet: Planilha1
	Supplementary Table 8 Secretome genes with increased expression (up) in high-risk groups from four different PDAC datasets in SurvExpress.
	Secretome Gene	TCGA	ICGC-PACA-AU	GSE21501	GSE28735
	ENO1	up	up	up
	EEF1A1	up
	MSN	up
	PGK1	up	up	up
	PKM	up		up
	LDHA	up	up	up
	NME1	up	up	up	up
	TKT	up
	SFN	up		up
	FN1		up
	TPI1		up	up
	CFL1		up	up
	ENO2		up	up
	ACTA1		up
	PPIA			up
	APOE				up
	CALR				up
	ARHGDIA				up
